# Supplementary material for: 2-(4-Bromo­phen­yl)-1-pentyl-4,5-diphenyl-1H-imidazole
Source: Acta Crystallogr Sect E Struct Rep Online. 2013 Aug 14;69(Pt 9):o1417. doi: 10.1107/S1600536813021983 (PMC3884403; doi:10.1107/S1600536813021983)
Supplement: Supplementary file 1 [file e-69-o1417-sup1.cif]

##############################################################################
#                                                                            #
# This CIF contains the data in a paper accepted for publication in          #
# Acta Crystallographica Section E. It conforms to the requirements of       #
# Notes for Authors for Acta Crystallographica Section E, and has been       #
# peer reviewed under the auspices of the IUCr Commission on Journals.       #
#                                                                            #
# Full details of the Crystallographic Information File format               #
# are given in the paper "The Crystallographic Information File (CIF):       #
# a New Standard Archive File for Crystallography" by S. R. Hall, F. H.      #
# Allen and I. D. Brown [Acta Cryst. (1991), A47, 655-685].                  #
#                                                                            #
# The current version of the core CIF dictionary is obtainable from          #
# ftp://ftp.iucr.org/pub/cif_core.dic.                                       #
#                                                                            #
# Software is freely available for graphical display of the structure(s)     #
# in this CIF. For information consult the CIF software page                 #
# http://www.iucr.org/resources/cif/software.                                #
#                                                                            #
# This file may be used for bona fide research purposes within the           #
# scientific community so long as proper attribution is given to the journal # 
# article from which it was obtained.                                        #
#                                                                            #
##############################################################################
data_global
_audit_creation_method     'PLATON <TABLE ACC> option'
_journal_date_recd_electronic     2013-08-06
_journal_date_accepted     2013-08-06
_journal_name_full     'Acta Crystallographica, Section E'
_journal_year     2013
_journal_volume     69
_journal_issue      9
_journal_page_first     o1417
_journal_page_last     o1417
_journal_paper_category     QO
_journal_paper_doi     10.1107/S1600536813021983
_journal_coeditor_code     SU2633
_publ_contact_author_name
;
Mustafa R. Albayati
;
_publ_contact_author_address
;
Kirkuk University,
College of Science,
Department of Chemistry,
Kirkuk,
Iraq
;
_publ_contact_author_email     'shaabankamel@yahoo.com'
_publ_contact_author_fax     ?
_publ_contact_author_phone     ?
_publ_section_title
;
2-(4-Bromophenyl)-1-pentyl-4,5-diphenyl-1<i>H</i>-imidazole
;
loop_
    _publ_author_name
    _publ_author_address
    'Mohamed, Shaaban K.'
;
Chemistry and Environmental Division,
Manchester Metropolitan University,
Manchester M1 5GD,
England
Chemistry Department,
Faculty of Science,
Minia University,
61519 El-Minia,
Egypt
;
    'Akkurt, Mehmet'
;
Department of Physics,
Faculty of Sciences,
Erciyes University,
38039 Kayseri,
Turkey
;
    'Kuldip Singh'
;
Department of Chemistry,
University of Leicester,
Leicester,
England
;
    'Adel A. Marzouk'
;
Pharmaceutical Chemistry Department,
Faculty of Pharmacy,
Al Azhar University,
Egypt
;
    'Mustafa R. Albayati'
;
Kirkuk University,
College of Science,
Department of Chemistry,
Kirkuk,
Iraq
;
data_I
_chemical_name_systematic
;
2-(4-Bromophenyl)-1-pentyl-4,5-diphenyl-1<i>H</i>-imidazole
;
_chemical_name_common     ?
_chemical_formula_moiety     'C26 H25 Br N2'
_chemical_formula_sum     'C26 H25 Br N2'
_chemical_formula_structural     ?
_chemical_formula_iupac     'C26 H25 Br N2'
_chemical_formula_weight     445.39
_chemical_melting_point     ?
_symmetry_cell_setting     monoclinic
_symmetry_space_group_name_H-M     'P 21/n'
_symmetry_space_group_name_Hall     '-P 2yn'
loop_
    _symmetry_equiv_pos_site_id
    _symmetry_equiv_pos_as_xyz
    1 x,y,z
    2 1/2-x,1/2+y,1/2-z
    3 -x,-y,-z
    4 1/2+x,1/2-y,1/2+z
_cell_length_a     10.665(5)
_cell_length_b     9.619(5)
_cell_length_c     21.541(10)
_cell_angle_alpha     90
_cell_angle_beta     91.092(9)
_cell_angle_gamma     90
_cell_volume     2209.4(19)
_cell_formula_units_Z     4
_cell_measurement_reflns_used     638
_cell_measurement_theta_min     2.319
_cell_measurement_theta_max     23.540
_cell_measurement_temperature     150(2)
_exptl_crystal_description     plate
_exptl_crystal_colour     colourless
_exptl_crystal_size_max     0.36
_exptl_crystal_size_mid     0.16
_exptl_crystal_size_min     0.03
_exptl_crystal_size_rad     ?
_exptl_crystal_density_diffrn     1.339
_exptl_crystal_density_meas     ?
_exptl_crystal_density_method     'Not Measured'
_exptl_crystal_F_000     920
_exptl_absorpt_coefficient_mu     1.875
_exptl_absorpt_correction_type     multi-scan
_exptl_absorpt_process_details     '(SADABS; Bruker, 2011)'
_exptl_absorpt_correction_T_min     0.600
_exptl_absorpt_correction_T_max     0.969
_exptl_special_details
;
;
_diffrn_ambient_temperature     150(2)
_diffrn_radiation_type     MoK\a
_diffrn_radiation_wavelength     0.71073
_diffrn_radiation_source     'fine-focus sealed tube'
_diffrn_radiation_monochromator     graphite
_diffrn_measurement_device_type     'Bruker APEXII CCD area-detector'
_diffrn_measurement_method     '\f and \o scans'
_diffrn_detector_area_resol_mean     ?
_diffrn_reflns_number     16966
_diffrn_reflns_av_R_equivalents     0.1873
_diffrn_reflns_av_sigmaI/netI     0.1590
_diffrn_reflns_theta_min     1.89
_diffrn_reflns_theta_max     25.99
_diffrn_reflns_theta_full     25.99
_diffrn_measured_fraction_theta_max     0.999
_diffrn_measured_fraction_theta_full     0.999
_diffrn_reflns_limit_h_min     -13
_diffrn_reflns_limit_h_max     13
_diffrn_reflns_limit_k_min     -11
_diffrn_reflns_limit_k_max     11
_diffrn_reflns_limit_l_min     -25
_diffrn_reflns_limit_l_max     26
_diffrn_reflns_reduction_process
;
;
_diffrn_standards_number     ?
_diffrn_standards_interval_count     ?
_diffrn_standards_interval_time     ?
_diffrn_standards_decay_%     ?
_refine_special_details
;
Refinement on <i>F</i>^2^ for ALL reflections except those flagged by the user
for potential systematic errors. Weighted <i>R</i>-factors <i>wR</i> and all
goodnesses of fit <i>S</i> are based on <i>F</i>^2^, conventional
<i>R</i>-factors <i>R</i> are based on <i>F</i>, with <i>F</i> set to zero for
negative <i>F</i>^2^. The observed criterion of <i>F</i>^2^ > \s(<i>F</i>^2^)
is used only for calculating -<i>R</i>-factor-obs <i>etc</i>. and is not
relevant to the choice of reflections for refinement. <i>R</i>-factors based
on <i>F</i>^2^ are statistically about twice as large as those based on
<i>F</i>, and <i>R</i>-factors based on ALL data will be even larger.
;
_reflns_number_total     4329
_reflns_number_gt     2328
_reflns_threshold_expression     I>2\s(I)
_refine_ls_structure_factor_coef     Fsqd
_refine_ls_matrix_type     full
_refine_ls_R_factor_all     0.1288
_refine_ls_R_factor_gt     0.0655
_refine_ls_wR_factor_gt     0.0979
_refine_ls_wR_factor_ref     0.1158
_refine_ls_goodness_of_fit_ref     0.876
_refine_ls_restrained_S_all     0.876
_refine_ls_number_reflns     4329
_refine_ls_number_parameters     263
_refine_ls_number_restraints     0
_refine_ls_number_constraints     ?
_refine_ls_hydrogen_treatment     constr
_refine_ls_weighting_scheme     calc
_refine_ls_weighting_details
                 'calc w=1/[\s^2^(Fo^2^)+(0.0277P)^2^] where P=(Fo^2^+2Fc^2^)/3'
_atom_sites_solution_hydrogens     geom
_atom_sites_solution_primary     direct
_atom_sites_solution_secondary     difmap
_refine_ls_shift/su_max     0.001
_refine_ls_shift/su_mean     0.000
_refine_diff_density_max     0.609
_refine_diff_density_min     -1.048
_refine_ls_extinction_method     'none'
_refine_ls_abs_structure_details     ?
_refine_ls_abs_structure_Flack     .
loop_
    _atom_type_symbol
    _atom_type_description
    _atom_type_scat_dispersion_real
    _atom_type_scat_dispersion_imag
    _atom_type_scat_source
    C C 0.0033 0.0016 ' International Tables Vol C Tables 4.2.6.8 and 6.1.1.4'
    H H 0.0000 0.0000 ' International Tables Vol C Tables 4.2.6.8 and 6.1.1.4'
    Br Br -0.2901 2.4595
                        ' International Tables Vol C Tables 4.2.6.8 and 6.1.1.4'
    N N 0.0061 0.0033 ' International Tables Vol C Tables 4.2.6.8 and 6.1.1.4'
_computing_data_collection     'APEX2 (Bruker, 2011)'
_computing_cell_refinement     'SAINT (Bruker, 2011)'
_computing_data_reduction     'SAINT (Bruker, 2011)'
_computing_structure_solution     'SHELXS97 (Sheldrick, 2008)'
_computing_structure_refinement     'SHELXL97 (Sheldrick, 2008)'
_computing_molecular_graphics     'ORTEP-3 for Windows (Farrugia, 2012)'
_computing_publication_material
                                'WinGX (Farrugia, 2012) and PLATON (Spek, 2009)'
loop_
    _atom_site_type_symbol
    _atom_site_label
    _atom_site_fract_x
    _atom_site_fract_y
    _atom_site_fract_z
    _atom_site_U_iso_or_equiv
    _atom_site_thermal_displace_type
    _atom_site_calc_flag
    _atom_site_refinement_flags
    _atom_site_occupancy
    _atom_site_disorder_assembly
    _atom_site_disorder_group
    Br Br1 0.48280(5) 1.06999(7) 1.12186(2) 0.0518(2) Uani d . 1.000 . .
    N N1 0.9579(3) 0.7532(4) 0.95097(14) 0.0260(14) Uani d . 1.000 . .
    N N2 1.0328(3) 0.7435(4) 1.04691(14) 0.0291(14) Uani d . 1.000 . .
    C C1 0.9420(4) 0.7928(5) 1.01128(18) 0.0266(14) Uani d . 1.000 . .
    C C2 1.1118(4) 0.6715(5) 1.00900(18) 0.0266(14) Uani d . 1.000 . .
    C C3 1.0659(4) 0.6773(5) 0.94893(18) 0.0289(14) Uani d . 1.000 . .
    C C4 0.8327(4) 0.8632(5) 1.03554(18) 0.0287(14) Uani d . 1.000 . .
    C C5 0.7751(4) 0.9785(5) 1.00753(18) 0.0330(18) Uani d . 1.000 . .
    C C6 0.6714(4) 1.0384(5) 1.03236(18) 0.0331(18) Uani d . 1.000 . .
    C C7 0.6244(4) 0.9856(5) 1.08588(19) 0.0340(18) Uani d . 1.000 . .
    C C8 0.6802(4) 0.8754(6) 1.11597(19) 0.0356(18) Uani d . 1.000 . .
    C C9 0.7843(4) 0.8143(5) 1.09045(18) 0.0290(16) Uani d . 1.000 . .
    C C10 1.2222(4) 0.6036(5) 1.03414(18) 0.0286(16) Uani d . 1.000 . .
    C C11 1.2824(4) 0.6578(5) 1.0867(2) 0.0403(19) Uani d . 1.000 . .
    C C12 1.3866(5) 0.5930(7) 1.1121(2) 0.054(2) Uani d . 1.000 . .
    C C13 1.4331(5) 0.4747(6) 1.0864(2) 0.053(2) Uani d . 1.000 . .
    C C14 1.3738(4) 0.4185(6) 1.0344(2) 0.0462(19) Uani d . 1.000 . .
    C C15 1.2697(4) 0.4841(5) 1.00872(19) 0.0344(18) Uani d . 1.000 . .
    C C16 1.1136(4) 0.6206(5) 0.89021(18) 0.0287(16) Uani d . 1.000 . .
    C C17 1.2266(4) 0.6687(6) 0.8681(2) 0.0426(19) Uani d . 1.000 . .
    C C18 1.2736(5) 0.6162(6) 0.8134(2) 0.053(2) Uani d . 1.000 . .
    C C19 1.2084(5) 0.5199(6) 0.7801(2) 0.048(2) Uani d . 1.000 . .
    C C20 1.0959(5) 0.4708(6) 0.80118(19) 0.047(2) Uani d . 1.000 . .
    C C21 1.0490(5) 0.5224(5) 0.85652(18) 0.0366(16) Uani d . 1.000 . .
    C C22 0.8836(4) 0.7999(5) 0.89621(18) 0.0304(16) Uani d . 1.000 . .
    C C23 0.9433(4) 0.9208(5) 0.86564(18) 0.0313(14) Uani d . 1.000 . .
    C C24 0.8586(4) 0.9869(5) 0.81709(19) 0.0360(18) Uani d . 1.000 . .
    C C25 0.9148(4) 1.1120(6) 0.7870(2) 0.048(2) Uani d . 1.000 . .
    C C26 0.8257(5) 1.1835(6) 0.7416(2) 0.064(2) Uani d . 1.000 . .
    H H5 0.80860 1.01570 0.97050 0.0400 Uiso c R 1.000 . .
    H H6 0.63250 1.11590 1.01260 0.0400 Uiso c R 1.000 . .
    H H8 0.64750 0.84160 1.15380 0.0430 Uiso c R 1.000 . .
    H H9 0.82320 0.73770 1.11090 0.0350 Uiso c R 1.000 . .
    H H11 1.25130 0.74020 1.10520 0.0480 Uiso c R 1.000 . .
    H H12 1.42660 0.63130 1.14800 0.0640 Uiso c R 1.000 . .
    H H13 1.50530 0.43110 1.10410 0.0640 Uiso c R 1.000 . .
    H H14 1.40460 0.33530 1.01640 0.0560 Uiso c R 1.000 . .
    H H15 1.23010 0.44580 0.97270 0.0410 Uiso c R 1.000 . .
    H H17 1.27200 0.73790 0.89040 0.0510 Uiso c R 1.000 . .
    H H18 1.35230 0.64800 0.79910 0.0630 Uiso c R 1.000 . .
    H H19 1.24060 0.48620 0.74210 0.0580 Uiso c R 1.000 . .
    H H20 1.05050 0.40230 0.77820 0.0560 Uiso c R 1.000 . .
    H H21 0.97110 0.48900 0.87110 0.0440 Uiso c R 1.000 . .
    H H22A 0.79830 0.82590 0.90930 0.0360 Uiso c R 1.000 . .
    H H22B 0.87570 0.72240 0.86610 0.0360 Uiso c R 1.000 . .
    H H23A 1.02160 0.88990 0.84590 0.0380 Uiso c R 1.000 . .
    H H23B 0.96580 0.99100 0.89750 0.0380 Uiso c R 1.000 . .
    H H24A 0.83830 0.91710 0.78460 0.0430 Uiso c R 1.000 . .
    H H24B 0.77900 1.01430 0.83670 0.0430 Uiso c R 1.000 . .
    H H25A 0.99110 1.08340 0.76480 0.0570 Uiso c R 1.000 . .
    H H25B 0.94060 1.17920 0.81970 0.0570 Uiso c R 1.000 . .
    H H26A 0.79680 1.11660 0.71010 0.0960 Uiso c R 1.000 . .
    H H26B 0.86920 1.26040 0.72130 0.0960 Uiso c R 1.000 . .
    H H26C 0.75340 1.21980 0.76390 0.0960 Uiso c R 1.000 . .
loop_
    _atom_site_aniso_label
    _atom_site_aniso_U_11
    _atom_site_aniso_U_22
    _atom_site_aniso_U_33
    _atom_site_aniso_U_12
    _atom_site_aniso_U_13
    _atom_site_aniso_U_23
    Br1 0.0375(3) 0.0761(5) 0.0421(3) 0.0165(3) 0.0082(2) -0.0099(3)
    N1 0.023(2) 0.035(3) 0.0199(19) 0.0012(18) 0.0009(16) 0.0006(17)
    N2 0.029(2) 0.036(3) 0.0225(19) 0.0029(19) 0.0050(17) -0.0002(18)
    C1 0.024(2) 0.032(3) 0.024(2) -0.001(2) 0.0039(19) 0.002(2)
    C2 0.030(2) 0.027(3) 0.023(2) 0.002(2) 0.004(2) 0.004(2)
    C3 0.027(2) 0.035(3) 0.025(2) 0.001(2) 0.007(2) 0.002(2)
    C4 0.027(2) 0.040(3) 0.019(2) 0.000(2) 0.0001(19) -0.002(2)
    C5 0.035(3) 0.042(4) 0.022(2) 0.007(2) 0.001(2) 0.000(2)
    C6 0.036(3) 0.035(4) 0.028(2) 0.007(2) -0.003(2) -0.001(2)
    C7 0.027(2) 0.044(4) 0.031(3) 0.000(2) 0.002(2) -0.014(2)
    C8 0.030(3) 0.055(4) 0.022(2) 0.001(3) 0.006(2) 0.001(2)
    C9 0.034(3) 0.030(3) 0.023(2) 0.006(2) 0.003(2) -0.003(2)
    C10 0.028(2) 0.037(4) 0.021(2) -0.003(2) 0.0027(19) 0.000(2)
    C11 0.041(3) 0.045(4) 0.035(3) 0.006(3) 0.000(2) -0.003(2)
    C12 0.046(3) 0.076(5) 0.038(3) 0.012(3) -0.011(2) -0.001(3)
    C13 0.032(3) 0.077(5) 0.051(3) 0.011(3) -0.001(3) 0.017(3)
    C14 0.042(3) 0.053(4) 0.044(3) 0.012(3) 0.008(2) 0.008(3)
    C15 0.032(3) 0.046(4) 0.025(2) 0.004(2) -0.002(2) 0.003(2)
    C16 0.031(3) 0.034(3) 0.021(2) 0.007(2) 0.0010(19) 0.003(2)
    C17 0.035(3) 0.058(4) 0.035(3) 0.000(3) 0.005(2) -0.009(3)
    C18 0.044(3) 0.077(5) 0.038(3) 0.006(3) 0.015(3) -0.008(3)
    C19 0.061(4) 0.061(5) 0.023(3) 0.018(3) 0.011(3) -0.002(3)
    C20 0.069(4) 0.043(4) 0.028(3) 0.001(3) -0.002(3) -0.009(2)
    C21 0.054(3) 0.031(3) 0.025(2) 0.001(3) 0.006(2) 0.004(2)
    C22 0.023(2) 0.042(4) 0.026(2) 0.003(2) -0.0008(19) 0.000(2)
    C23 0.032(2) 0.038(3) 0.024(2) -0.003(2) 0.0048(19) 0.001(2)
    C24 0.036(3) 0.045(4) 0.027(2) 0.004(3) 0.002(2) 0.004(2)
    C25 0.043(3) 0.064(5) 0.037(3) 0.003(3) 0.005(2) 0.020(3)
    C26 0.071(4) 0.069(5) 0.052(3) 0.007(4) 0.008(3) 0.023(3)
_geom_special_details
;
Bond distances, angles <i>etc</i>. have been calculated using the rounded
fractional coordinates. All su's are estimated from the variances of the
(full) variance-covariance matrix. The cell e.s.d.'s are taken into account in
the estimation of distances, angles and torsion angles
;
loop_
    _geom_bond_atom_site_label_1
    _geom_bond_atom_site_label_2
    _geom_bond_site_symmetry_1
    _geom_bond_site_symmetry_2
    _geom_bond_distance
    _geom_bond_publ_flag
    Br1 C7 . . 1.893(4) no
    N1 C1 . . 1.368(5) no
    N1 C3 . . 1.365(6) no
    N1 C22 . . 1.478(5) no
    N2 C1 . . 1.313(5) no
    N2 C2 . . 1.372(5) no
    C1 C4 . . 1.454(6) no
    C2 C3 . . 1.376(6) no
    C2 C10 . . 1.443(6) no
    C3 C16 . . 1.477(6) no
    C4 C5 . . 1.399(6) no
    C4 C9 . . 1.382(6) no
    C5 C6 . . 1.365(6) no
    C6 C7 . . 1.364(6) no
    C7 C8 . . 1.372(7) no
    C8 C9 . . 1.380(6) no
    C10 C11 . . 1.392(6) no
    C10 C15 . . 1.374(7) no
    C11 C12 . . 1.378(7) no
    C12 C13 . . 1.363(8) no
    C13 C14 . . 1.386(7) no
    C14 C15 . . 1.383(6) no
    C16 C17 . . 1.384(6) no
    C16 C21 . . 1.369(7) no
    C17 C18 . . 1.385(7) no
    C18 C19 . . 1.355(8) no
    C19 C20 . . 1.375(7) no
    C20 C21 . . 1.393(6) no
    C22 C23 . . 1.486(6) no
    C23 C24 . . 1.509(6) no
    C24 C25 . . 1.497(7) no
    C25 C26 . . 1.516(7) no
    C5 H5 . . 0.9500 no
    C6 H6 . . 0.9500 no
    C8 H8 . . 0.9500 no
    C9 H9 . . 0.9500 no
    C11 H11 . . 0.9500 no
    C12 H12 . . 0.9500 no
    C13 H13 . . 0.9500 no
    C14 H14 . . 0.9500 no
    C15 H15 . . 0.9500 no
    C17 H17 . . 0.9500 no
    C18 H18 . . 0.9500 no
    C19 H19 . . 0.9500 no
    C20 H20 . . 0.9500 no
    C21 H21 . . 0.9500 no
    C22 H22A . . 0.9900 no
    C22 H22B . . 0.9900 no
    C23 H23A . . 0.9900 no
    C23 H23B . . 0.9900 no
    C24 H24A . . 0.9900 no
    C24 H24B . . 0.9900 no
    C25 H25A . . 0.9900 no
    C25 H25B . . 0.9900 no
    C26 H26A . . 0.9800 no
    C26 H26B . . 0.9800 no
    C26 H26C . . 0.9800 no
loop_
    _geom_angle_atom_site_label_1
    _geom_angle_atom_site_label_2
    _geom_angle_atom_site_label_3
    _geom_angle_site_symmetry_1
    _geom_angle_site_symmetry_2
    _geom_angle_site_symmetry_3
    _geom_angle
    _geom_angle_publ_flag
    C1 N1 C3 . . . 107.4(3) no
    C1 N1 C22 . . . 126.8(4) no
    C3 N1 C22 . . . 125.2(3) no
    C1 N2 C2 . . . 106.8(3) no
    N1 C1 N2 . . . 110.6(4) no
    N1 C1 C4 . . . 125.9(4) no
    N2 C1 C4 . . . 123.1(4) no
    N2 C2 C3 . . . 109.1(4) no
    N2 C2 C10 . . . 120.7(3) no
    C3 C2 C10 . . . 130.1(4) no
    N1 C3 C2 . . . 106.1(4) no
    N1 C3 C16 . . . 122.0(4) no
    C2 C3 C16 . . . 131.9(4) no
    C1 C4 C5 . . . 124.2(4) no
    C1 C4 C9 . . . 117.7(4) no
    C5 C4 C9 . . . 118.1(4) no
    C4 C5 C6 . . . 121.2(4) no
    C5 C6 C7 . . . 119.2(4) no
    Br1 C7 C6 . . . 119.7(3) no
    Br1 C7 C8 . . . 118.7(3) no
    C6 C7 C8 . . . 121.6(4) no
    C7 C8 C9 . . . 119.1(4) no
    C4 C9 C8 . . . 120.8(4) no
    C2 C10 C11 . . . 119.7(4) no
    C2 C10 C15 . . . 122.2(4) no
    C11 C10 C15 . . . 118.0(4) no
    C10 C11 C12 . . . 120.6(5) no
    C11 C12 C13 . . . 120.9(5) no
    C12 C13 C14 . . . 119.4(5) no
    C13 C14 C15 . . . 119.7(5) no
    C10 C15 C14 . . . 121.4(4) no
    C3 C16 C17 . . . 119.2(4) no
    C3 C16 C21 . . . 122.1(4) no
    C17 C16 C21 . . . 118.8(4) no
    C16 C17 C18 . . . 120.2(5) no
    C17 C18 C19 . . . 120.6(5) no
    C18 C19 C20 . . . 120.2(4) no
    C19 C20 C21 . . . 119.4(5) no
    C16 C21 C20 . . . 120.9(5) no
    N1 C22 C23 . . . 111.3(3) no
    C22 C23 C24 . . . 112.4(4) no
    C23 C24 C25 . . . 113.5(4) no
    C24 C25 C26 . . . 113.1(4) no
    C4 C5 H5 . . . 119.00 no
    C6 C5 H5 . . . 119.00 no
    C5 C6 H6 . . . 120.00 no
    C7 C6 H6 . . . 120.00 no
    C7 C8 H8 . . . 120.00 no
    C9 C8 H8 . . . 120.00 no
    C4 C9 H9 . . . 120.00 no
    C8 C9 H9 . . . 120.00 no
    C10 C11 H11 . . . 120.00 no
    C12 C11 H11 . . . 120.00 no
    C11 C12 H12 . . . 120.00 no
    C13 C12 H12 . . . 120.00 no
    C12 C13 H13 . . . 120.00 no
    C14 C13 H13 . . . 120.00 no
    C13 C14 H14 . . . 120.00 no
    C15 C14 H14 . . . 120.00 no
    C10 C15 H15 . . . 119.00 no
    C14 C15 H15 . . . 119.00 no
    C16 C17 H17 . . . 120.00 no
    C18 C17 H17 . . . 120.00 no
    C17 C18 H18 . . . 120.00 no
    C19 C18 H18 . . . 120.00 no
    C18 C19 H19 . . . 120.00 no
    C20 C19 H19 . . . 120.00 no
    C19 C20 H20 . . . 120.00 no
    C21 C20 H20 . . . 120.00 no
    C16 C21 H21 . . . 120.00 no
    C20 C21 H21 . . . 120.00 no
    N1 C22 H22A . . . 109.00 no
    N1 C22 H22B . . . 109.00 no
    C23 C22 H22A . . . 109.00 no
    C23 C22 H22B . . . 109.00 no
    H22A C22 H22B . . . 108.00 no
    C22 C23 H23A . . . 109.00 no
    C22 C23 H23B . . . 109.00 no
    C24 C23 H23A . . . 109.00 no
    C24 C23 H23B . . . 109.00 no
    H23A C23 H23B . . . 108.00 no
    C23 C24 H24A . . . 109.00 no
    C23 C24 H24B . . . 109.00 no
    C25 C24 H24A . . . 109.00 no
    C25 C24 H24B . . . 109.00 no
    H24A C24 H24B . . . 108.00 no
    C24 C25 H25A . . . 109.00 no
    C24 C25 H25B . . . 109.00 no
    C26 C25 H25A . . . 109.00 no
    C26 C25 H25B . . . 109.00 no
    H25A C25 H25B . . . 108.00 no
    C25 C26 H26A . . . 109.00 no
    C25 C26 H26B . . . 110.00 no
    C25 C26 H26C . . . 110.00 no
    H26A C26 H26B . . . 109.00 no
    H26A C26 H26C . . . 109.00 no
    H26B C26 H26C . . . 109.00 no
loop_
    _geom_torsion_atom_site_label_1
    _geom_torsion_atom_site_label_2
    _geom_torsion_atom_site_label_3
    _geom_torsion_atom_site_label_4
    _geom_torsion_site_symmetry_1
    _geom_torsion_site_symmetry_2
    _geom_torsion_site_symmetry_3
    _geom_torsion_site_symmetry_4
    _geom_torsion
    _geom_torsion_publ_flag
    C3 N1 C1 N2 . . . . -1.2(5) no
    C3 N1 C1 C4 . . . . -173.4(4) no
    C22 N1 C1 N2 . . . . -173.0(4) no
    C22 N1 C1 C4 . . . . 14.9(7) no
    C1 N1 C3 C2 . . . . 0.8(5) no
    C1 N1 C3 C16 . . . . -178.5(4) no
    C22 N1 C3 C2 . . . . 172.8(4) no
    C22 N1 C3 C16 . . . . -6.5(7) no
    C1 N1 C22 C23 . . . . 93.6(5) no
    C3 N1 C22 C23 . . . . -76.8(5) no
    C2 N2 C1 N1 . . . . 1.0(5) no
    C2 N2 C1 C4 . . . . 173.5(4) no
    C1 N2 C2 C3 . . . . -0.5(5) no
    C1 N2 C2 C10 . . . . -179.9(4) no
    N1 C1 C4 C5 . . . . -47.0(7) no
    N1 C1 C4 C9 . . . . 134.3(5) no
    N2 C1 C4 C5 . . . . 141.8(5) no
    N2 C1 C4 C9 . . . . -36.9(7) no
    N2 C2 C3 N1 . . . . -0.2(5) no
    N2 C2 C3 C16 . . . . 179.0(5) no
    C10 C2 C3 N1 . . . . 179.1(5) no
    C10 C2 C3 C16 . . . . -1.7(9) no
    N2 C2 C10 C11 . . . . -29.8(6) no
    N2 C2 C10 C15 . . . . 148.8(4) no
    C3 C2 C10 C11 . . . . 150.9(5) no
    C3 C2 C10 C15 . . . . -30.5(8) no
    N1 C3 C16 C17 . . . . 115.2(5) no
    N1 C3 C16 C21 . . . . -64.3(6) no
    C2 C3 C16 C17 . . . . -63.9(7) no
    C2 C3 C16 C21 . . . . 116.6(6) no
    C1 C4 C5 C6 . . . . 179.0(4) no
    C9 C4 C5 C6 . . . . -2.3(7) no
    C1 C4 C9 C8 . . . . -179.5(4) no
    C5 C4 C9 C8 . . . . 1.6(7) no
    C4 C5 C6 C7 . . . . 0.8(7) no
    C5 C6 C7 Br1 . . . . 178.7(3) no
    C5 C6 C7 C8 . . . . 1.2(7) no
    Br1 C7 C8 C9 . . . . -179.3(3) no
    C6 C7 C8 C9 . . . . -1.8(7) no
    C7 C8 C9 C4 . . . . 0.3(7) no
    C2 C10 C11 C12 . . . . 178.8(4) no
    C15 C10 C11 C12 . . . . 0.1(7) no
    C2 C10 C15 C14 . . . . -178.3(4) no
    C11 C10 C15 C14 . . . . 0.3(7) no
    C10 C11 C12 C13 . . . . 0.1(8) no
    C11 C12 C13 C14 . . . . -0.6(8) no
    C12 C13 C14 C15 . . . . 1.0(7) no
    C13 C14 C15 C10 . . . . -0.9(7) no
    C3 C16 C17 C18 . . . . 179.5(5) no
    C21 C16 C17 C18 . . . . -1.0(7) no
    C3 C16 C21 C20 . . . . 179.9(4) no
    C17 C16 C21 C20 . . . . 0.4(7) no
    C16 C17 C18 C19 . . . . 1.6(8) no
    C17 C18 C19 C20 . . . . -1.6(8) no
    C18 C19 C20 C21 . . . . 0.9(8) no
    C19 C20 C21 C16 . . . . -0.3(8) no
    N1 C22 C23 C24 . . . . -169.5(3) no
    C22 C23 C24 C25 . . . . 178.1(4) no
    C23 C24 C25 C26 . . . . -176.0(4) no
_iucr_refine_instructions_details
;
TITL G-13 in P2(1)/n
CELL 0.71073  10.6646   9.6193  21.5408  90.000  91.092  90.000
ZERR    4.00   0.0050   0.0045   0.0096   0.000   0.009   0.000
LATT 1
SYMM 0.5-X, 0.5+Y, 0.5-Z
SFAC C  H  N  Br
UNIT 104 100 8 4
OMIT  -2.00  52.00
L.S. 4
ACTA
BOND $H
FMAP 2
PLAN 5
HTAB
CONF
WGHT  0.027700  0.000000
FVAR  0.087230
TEMP -123
Br1    4   0.482803  1.069988  1.121863 11.000000  0.037470  0.076050 =
           0.042120 -0.009950  0.008250  0.016500
N1     3   0.957858  0.753151  0.950974 11.000000  0.022860  0.035000 =
           0.019940  0.000590  0.000890  0.001170
N2     3   1.032787  0.743484  1.046909 11.000000  0.028910  0.035940 =
           0.022520 -0.000180  0.005030  0.002890
C1     1   0.941959  0.792839  1.011285 11.000000  0.024470  0.031690 =
           0.023900  0.002220  0.003850 -0.001230
C2     1   1.111769  0.671522  1.008997 11.000000  0.030150  0.026790 =
           0.023210  0.004420  0.003530  0.001710
C3     1   1.065870  0.677256  0.948931 11.000000  0.027320  0.035200 =
           0.025320  0.001720  0.007290  0.001340
C4     1   0.832733  0.863242  1.035543 11.000000  0.026970  0.040220 =
           0.018750 -0.001820  0.000110  0.000500
C5     1   0.775055  0.978454  1.007532 11.000000  0.034600  0.042020 =
           0.022310  0.000340  0.001150  0.006720
AFIX 43
H5     2   0.808641  1.015665  0.970533 11.000000 -1.200000
AFIX 0
C6     1   0.671430  1.038403  1.032364 11.000000  0.036470  0.034850 =
           0.028280 -0.001240 -0.003280  0.006750
AFIX 43
H6     2   0.632518  1.115923  1.012614 11.000000 -1.200000
AFIX 0
C7     1   0.624435  0.985640  1.085882 11.000000  0.027110  0.044100 =
           0.031110 -0.014350  0.001660 -0.000410
C8     1   0.680165  0.875387  1.115969 11.000000  0.030370  0.055030 =
           0.022270  0.001270  0.005550  0.000900
AFIX 43
H8     2   0.647509  0.841598  1.153820 11.000000 -1.200000
AFIX 0
C9     1   0.784333  0.814297  1.090451 11.000000  0.034140  0.029870 =
           0.023260 -0.002980  0.002940  0.005640
AFIX 43
H9     2   0.823250  0.737654  1.110880 11.000000 -1.200000
AFIX 0
C10    1   1.222233  0.603613  1.034138 11.000000  0.027730  0.036790 =
           0.021240 -0.000250  0.002720 -0.002590
C11    1   1.282383  0.657808  1.086702 11.000000  0.041140  0.044780 =
           0.034550 -0.002680  0.000100  0.006010
AFIX 43
H11    2   1.251325  0.740206  1.105243 11.000000 -1.200000
AFIX 0
C12    1   1.386619  0.592989  1.112098 11.000000  0.045990  0.076480 =
           0.038080 -0.001280 -0.011480  0.011950
AFIX 43
H12    2   1.426606  0.631344  1.147970 11.000000 -1.200000
AFIX 0
C13    1   1.433077  0.474653  1.086448 11.000000  0.031570  0.076920 =
           0.051490  0.017190 -0.001000  0.010910
AFIX 43
H13    2   1.505332  0.431072  1.104071 11.000000 -1.200000
AFIX 0
C14    1   1.373839  0.418502  1.034377 11.000000  0.042450  0.052900 =
           0.044480  0.007950  0.008400  0.012340
AFIX 43
H14    2   1.404615  0.335343  1.016396 11.000000 -1.200000
AFIX 0
C15    1   1.269676  0.484144  1.008716 11.000000  0.032450  0.045860 =
           0.024510  0.002660 -0.001790  0.003540
AFIX 43
H15    2   1.230117  0.445757  0.972737 11.000000 -1.200000
AFIX 0
C16    1   1.113586  0.620562  0.890209 11.000000  0.031360  0.034050 =
           0.020550  0.002690  0.000980  0.006780
C17    1   1.226580  0.668654  0.868050 11.000000  0.035190  0.057660 =
           0.034780 -0.009250  0.005020  0.000000
AFIX 43
H17    2   1.272012  0.737913  0.890449 11.000000 -1.200000
AFIX 0
C18    1   1.273589  0.616238  0.813411 11.000000  0.043800  0.077460 =
           0.037830 -0.008090  0.015220  0.005800
AFIX 43
H18    2   1.352256  0.648041  0.799087 11.000000 -1.200000
AFIX 0
C19    1   1.208396  0.519893  0.780127 11.000000  0.061260  0.061400 =
           0.022620 -0.001790  0.010810  0.018200
AFIX 43
H19    2   1.240557  0.486224  0.742148 11.000000 -1.200000
AFIX 0
C20    1   1.095871  0.470771  0.801176 11.000000  0.068890  0.043400 =
           0.028040 -0.008930 -0.002210  0.000940
AFIX 43
H20    2   1.050537  0.402338  0.778219 11.000000 -1.200000
AFIX 0
C21    1   1.049033  0.522393  0.856516 11.000000  0.053530  0.030940 =
           0.024740  0.004330  0.006440  0.001060
AFIX 43
H21    2   0.971113  0.488967  0.871095 11.000000 -1.200000
AFIX 0
C22    1   0.883630  0.799885  0.896210 11.000000  0.022820  0.041720 =
           0.025670  0.000360 -0.000840  0.002720
AFIX 23
H22A   2   0.798294  0.825949  0.909278 11.000000 -1.200000
H22B   2   0.875661  0.722421  0.866134 11.000000 -1.200000
AFIX 0
C23    1   0.943252  0.920784  0.865644 11.000000  0.032160  0.038050 =
           0.024360  0.001160  0.004770 -0.003290
AFIX 23
H23A   2   1.021581  0.889934  0.845910 11.000000 -1.200000
H23B   2   0.965820  0.991046  0.897527 11.000000 -1.200000
AFIX 0
C24    1   0.858554  0.986889  0.817089 11.000000  0.036340  0.045000 =
           0.026580  0.003740  0.001990  0.003650
AFIX 23
H24A   2   0.838288  0.917113  0.784637 11.000000 -1.200000
H24B   2   0.779041  1.014330  0.836661 11.000000 -1.200000
AFIX 0
C25    1   0.914827  1.112024  0.787020 11.000000  0.042870  0.063650 =
           0.036680  0.020230  0.005370  0.002950
AFIX 23
H25A   2   0.991067  1.083419  0.764829 11.000000 -1.200000
H25B   2   0.940584  1.179159  0.819680 11.000000 -1.200000
AFIX 0
C26    1   0.825664  1.183527  0.741570 11.000000  0.071160  0.068630 =
           0.051910  0.022870  0.007680  0.007410
AFIX 137
H26A   2   0.796766  1.116601  0.710121 11.000000 -1.500000
H26B   2   0.869172  1.260415  0.721314 11.000000 -1.500000
H26C   2   0.753443  1.219768  0.763907 11.000000 -1.500000
AFIX 0
Q1     1   0.452600  0.978000  1.146400 11.000000  0.050000      0.61
Q2     1   0.553200  1.160000  1.158100 11.000000  0.050000      0.59
Q3     1   0.450700  1.167200  1.145700 11.000000  0.050000      0.56
Q4     1   0.521600  0.979800  1.095800 11.000000  0.050000      0.52
Q5     1   0.381400  1.068300  1.125900 11.000000  0.050000      0.48
HKLF 4
END
;
