# Supplementary material for: 2-(4-Bromo­phen­yl)-1-pentyl-4,5-diphenyl-1H-imidazole
Source: Acta Crystallogr Sect E Struct Rep Online. 2013 Aug 14;69(Pt 9):o1417. doi: 10.1107/S1600536813021983 (PMC3884403; doi:10.1107/S1600536813021983)
Supplement: Supplementary file 2 [file e-69-o1417-Isup2.hkl]

# 
# h,k,l, Fc-squared, Fo-squared, sigma(Fo-squared) and status flag 
# 
data_I
_shelx_title ' sg13 in P2(1)/n' 
_shelx_refln_list_code          4 
_shelx_F_calc_maximum      241.71 
_exptl_crystal_F_000       920.00 
_reflns_d_resolution_high  0.8109 
 
loop_ 
 _symmetry_equiv_pos_as_xyz 
 'x, y, z' 
 '-x+1/2, y+1/2, -z+1/2' 
 '-x, -y, -z' 
 'x-1/2, -y-1/2, z-1/2' 
 
_cell_length_a    10.6646 
_cell_length_b     9.6193 
_cell_length_c    21.5408 
_cell_angle_alpha  90.000 
_cell_angle_beta   91.092 
_cell_angle_gamma  90.000 
 
_shelx_F_squared_multiplier     1.000 
 
loop_ 
 _refln_index_h 
 _refln_index_k 
 _refln_index_l 
 _refln_F_squared_calc 
 _refln_F_squared_meas 
 _refln_F_squared_sigma 
 _refln_observed_status 
   2   0   0     3600.32     3842.65    209.93 o 
   4   0   0     6433.37     6502.18    178.79 o 
   6   0   0      304.49      213.47     53.76 o 
   8   0   0      944.26      750.21    124.25 o 
  10   0   0      101.45       88.34    126.15 o 
  12   0   0      179.43      224.77    103.53 o 
   1   1   0     7660.96     8261.73    147.94 o 
   2   1   0      354.41      348.43     22.67 o 
   3   1   0     9756.25     9532.88    139.08 o 
   4   1   0      575.46      593.40     48.48 o 
   5   1   0     3961.82     4068.45    114.01 o 
   6   1   0       22.57       15.75     31.64 o 
   7   1   0     2696.81     2516.78    104.14 o 
   8   1   0      187.04      211.04     50.62 o 
   9   1   0      478.38      372.28     85.45 o 
  10   1   0      134.86      144.23     57.60 o 
  11   1   0      421.11      388.11     91.99 o 
  12   1   0      257.33      341.59    104.93 o 
  13   1   0       66.86       56.35     88.39 o 
   0   2   0    17653.96    15257.29    674.78 o 
   1   2   0    20282.47    18610.79   1092.60 o 
   2   2   0      758.72      668.04     39.25 o 
   3   2   0       51.47       70.95     21.74 o 
   4   2   0     1068.78      905.34     91.11 o 
   5   2   0     2725.80     2718.77    116.44 o 
   6   2   0      675.43      638.13     75.52 o 
   7   2   0      534.05      547.40     64.02 o 
   8   2   0      802.60      826.23     84.63 o 
   9   2   0      773.46      857.68     88.36 o 
  10   2   0       78.25       44.36     56.45 o 
  11   2   0      812.08     1086.91    146.89 o 
  12   2   0       48.76       84.16     80.63 o 
   1   3   0     2622.46     1360.88    510.29 o 
   2   3   0     1415.61     1268.86    181.63 o 
   3   3   0        3.67        8.34     25.23 o 
   4   3   0     1625.35     1482.21    196.01 o 
   5   3   0      519.37      481.99     84.22 o 
   6   3   0     1279.38     1420.40    106.62 o 
   7   3   0       26.66       97.51     46.98 o 
   8   3   0      477.50      523.61     71.46 o 
   9   3   0       31.99       66.64     46.41 o 
  10   3   0     1171.27     1419.22    168.79 o 
  11   3   0        9.55       32.73     71.02 o 
  12   3   0      387.06      335.39    100.67 o 
   0   4   0      101.15       92.05     35.91 o 
   1   4   0     1212.64      804.48    315.35 o 
   2   4   0      376.25      336.72     87.91 o 
   3   4   0       45.99       37.45     25.92 o 
   4   4   0       63.86      109.74     43.42 o 
   5   4   0      574.69      474.23     74.05 o 
   6   4   0      163.25      117.91     44.69 o 
   7   4   0     1811.36     1915.36    121.34 o 
   8   4   0      180.21      215.93     69.23 o 
   9   4   0     1258.91     1316.09    132.36 o 
  10   4   0      622.78      711.89    108.59 o 
  11   4   0      432.19      428.68     99.41 o 
  12   4   0      265.19      282.23     93.82 o 
   1   5   0      417.14      286.34     87.58 o 
   2   5   0      121.32      160.12     39.67 o 
   3   5   0      428.18      304.31     98.62 o 
   4   5   0      182.58      113.87     48.58 o 
   5   5   0     2581.74     2452.63    403.90 o 
   6   5   0     1075.84      904.01    154.29 o 
   7   5   0      188.98      276.91    104.60 o 
   8   5   0      600.36      745.26    102.75 o 
   9   5   0      440.08      437.23     92.62 o 
  10   5   0      705.65      791.01    119.44 o 
  11   5   0       17.54       47.16     70.44 o 
   0   6   0      161.77       54.31     87.39 o 
   1   6   0      125.18      155.41     47.22 o 
   2   6   0     6405.97     4931.18   1391.78 o 
   3   6   0      834.05      689.96    202.64 o 
   4   6   0     1768.88     1219.80    401.82 o 
   5   6   0     1136.83      820.23    313.91 o 
   6   6   0     1105.98      764.38    319.14 o 
   7   6   0      198.01      189.46     74.42 o 
   8   6   0      340.22      343.07     86.51 o 
   9   6   0      412.80      460.19     96.89 o 
  10   6   0       43.90       94.71     68.57 o 
  11   6   0      165.33      223.22     83.25 o 
   1   7   0      311.45      232.76     88.91 o 
   2   7   0        3.12       53.80     36.47 o 
   3   7   0     1059.62      905.42    270.72 o 
   4   7   0      532.65      452.79     98.86 o 
   5   7   0     2024.58     1686.56    445.55 o 
   6   7   0      106.36       88.41     60.32 o 
   7   7   0      297.36      273.24     99.98 o 
   8   7   0      102.00       31.67     71.85 o 
   9   7   0      116.19      182.80     93.70 o 
  10   7   0        1.86       -2.92     81.41 o 
   0   8   0       94.66      102.71     74.62 o 
   1   8   0       22.76       23.20     42.64 o 
   2   8   0      621.78      655.16    172.66 o 
   3   8   0       29.25       64.00     52.35 o 
   4   8   0      236.10       56.66    122.62 o 
   5   8   0       39.32       38.51     86.39 o 
   6   8   0       61.81       72.47     88.66 o 
   7   8   0        9.67       32.29    110.09 o 
   8   8   0       43.10       53.33     96.52 o 
   9   8   0        1.28        5.23     97.35 o 
   1   9   0      362.13      199.58    129.54 o 
   2   9   0        0.21       18.42     59.28 o 
   3   9   0      176.44      149.69    164.18 o 
   4   9   0       73.21      139.18     96.40 o 
   5   9   0        1.91      -12.52     89.51 o 
   6   9   0        2.48       17.52     95.40 o 
   7   9   0        7.11      100.96    110.83 o 
   8   9   0       53.77      -52.77    148.41 o 
   0  10   0       20.57        2.34    103.09 o 
   1  10   0        0.09      -22.23     67.67 o 
   2  10   0       59.73       16.36     97.07 o 
   3  10   0       20.28       42.94    153.73 o 
   4  10   0       55.49       56.45    139.04 o 
   5  10   0      125.57       80.82    168.18 o 
   6  10   0       60.36       41.20    130.09 o 
   7  10   0        1.58      102.15    148.53 o 
   1  11   0        1.90      -47.41     92.52 o 
   2  11   0        8.96     -108.47    136.13 o 
   3  11   0       34.60       32.85    227.33 o 
   4  11   0       16.72       87.53    137.98 o 
 -13   0   1       45.41      270.70    198.42 o 
 -11   0   1       57.78       63.35     77.05 o 
  -9   0   1       79.15      105.89     77.11 o 
  -7   0   1      848.56     1054.35    103.57 o 
  -5   0   1      502.21      506.41     62.92 o 
  -3   0   1     3030.58     2973.39    103.57 o 
  -1   0   1      280.15      221.65     80.63 o 
   1   0   1     1196.29     1484.45    315.20 o 
   3   0   1    13376.40    13278.03    789.76 o 
   5   0   1     4885.19     4486.47    168.03 o 
   7   0   1     9436.83     9532.19    330.46 o 
   9   0   1     3008.02     2796.51    251.24 o 
  11   0   1     1767.79     1775.83    230.08 o 
  13   0   1      352.00      332.46    211.57 o 
 -13   1   1      109.64      219.35    137.03 o 
 -12   1   1       59.11      115.79     83.88 o 
 -11   1   1      105.89      205.77     93.83 o 
 -10   1   1      259.42      256.75     72.18 o 
  -9   1   1      272.29      315.35     65.59 o 
  -8   1   1      431.03      464.83     62.10 o 
  -7   1   1     2043.82     2235.88    100.59 o 
  -6   1   1     2480.86     2475.64     97.95 o 
  -5   1   1     1050.90     1076.49     61.09 o 
  -4   1   1     1225.80     1131.42    108.52 o 
  -3   1   1     2827.67     2663.32     78.60 o 
  -2   1   1    33231.44    34172.94    330.66 o 
  -1   1   1      965.91      899.06     30.43 o 
   0   1   1     2351.63     2278.10     89.91 o 
   1   1   1      997.21      761.33    147.36 o 
   2   1   1     3278.18     3711.83    544.64 o 
   3   1   1       10.27       34.52     21.80 o 
   4   1   1     2294.51     2144.38     76.14 o 
   5   1   1     1497.49     1749.78    133.11 o 
   6   1   1    11683.12    12807.62    840.96 o 
   7   1   1      355.96      384.45     58.85 o 
   8   1   1     1723.93     1794.61    117.88 o 
   9   1   1       22.27       55.59     55.36 o 
  10   1   1      830.16      920.75    111.79 o 
  11   1   1       56.58       75.86     65.55 o 
  12   1   1      639.36      570.36    123.33 o 
  13   1   1       12.81       26.73    145.37 o 
 -12   2   1      483.84      561.73    123.13 o 
 -11   2   1      115.95       81.03     81.08 o 
 -10   2   1      412.85      454.41    105.69 o 
  -9   2   1      184.90      235.58     57.00 o 
  -8   2   1     2508.50     2419.73    130.03 o 
  -7   2   1        1.17       34.08     35.12 o 
  -6   2   1     2432.75     2313.21     92.03 o 
  -5   2   1        1.08       17.67     26.20 o 
  -4   2   1     2305.41     2251.26     79.90 o 
  -3   2   1     1064.79     1027.46     51.42 o 
  -2   2   1      846.21      786.60     40.59 o 
  -1   2   1    28963.34    26724.60   2725.62 o 
   0   2   1       43.89       41.74     15.90 o 
   1   2   1    16766.47    15913.36   2562.06 o 
   2   2   1    25379.38    24426.12    672.76 o 
   3   2   1     2434.50     2472.29    143.88 o 
   4   2   1      832.91      987.62    167.99 o 
   5   2   1     1114.41      921.37    159.77 o 
   6   2   1      251.38      303.10     56.68 o 
   7   2   1     1262.56     1279.09     95.06 o 
   8   2   1        0.33       88.71     49.45 o 
   9   2   1      467.19      620.09     81.23 o 
  10   2   1        5.78       58.14     63.22 o 
  11   2   1        6.27       19.56     65.84 o 
  12   2   1      358.02      440.24    109.19 o 
 -12   3   1      291.10      272.62     87.74 o 
 -11   3   1      513.52      691.64    123.38 o 
 -10   3   1        1.98      552.59    579.83 o 
  -9   3   1     2174.80     2154.46    160.14 o 
  -8   3   1      124.50      131.60     49.11 o 
  -7   3   1     2921.98     3029.19    147.23 o 
  -6   3   1       68.47      116.03     44.37 o 
  -5   3   1     3072.49     2877.16    102.54 o 
  -4   3   1       37.47       78.67     25.81 o 
  -3   3   1     6501.73     6235.87    142.54 o 
  -2   3   1        0.86        0.86     18.28 o 
  -1   3   1     3179.82     2894.56    105.55 o 
   0   3   1     1719.86     1087.24    348.68 o 
   1   3   1     4016.28     2946.81    556.05 o 
   2   3   1      129.30      118.75     29.02 o 
   3   3   1     2182.60     1437.27    346.88 o 
   4   3   1       26.97       21.12     22.73 o 
   5   3   1      281.69      221.01     47.89 o 
   6   3   1       61.18       35.02     37.63 o 
   7   3   1       73.51       94.84     48.66 o 
   8   3   1      582.73      739.30     84.56 o 
   9   3   1       18.48        5.75     43.80 o 
  10   3   1       54.26       92.99     83.15 o 
  11   3   1        8.05       61.13     72.07 o 
  12   3   1        5.14      -35.86     62.85 o 
 -12   4   1      497.98      502.82    116.56 o 
 -11   4   1        9.22       16.05     60.43 o 
 -10   4   1      702.88      860.32    133.79 o 
  -9   4   1      107.35      112.25     68.11 o 
  -8   4   1      872.63      880.21    105.64 o 
  -7   4   1      185.94      148.90     46.35 o 
  -6   4   1     2430.55     2641.97    135.35 o 
  -5   4   1      275.48      284.20     66.80 o 
  -4   4   1     6174.69     6042.83    707.83 o 
  -3   4   1      791.79      790.85    132.39 o 
  -2   4   1     5443.90     4773.12    752.06 o 
  -1   4   1     1607.01      914.12    297.46 o 
   0   4   1     6656.65     4141.12   1044.22 o 
   1   4   1     1034.49      661.12    214.97 o 
   2   4   1      202.80      158.39     33.69 o 
   3   4   1     1873.37     1671.11    311.55 o 
   4   4   1        4.59       13.07     28.02 o 
   5   4   1      849.37      680.12    150.12 o 
   6   4   1      211.58      220.33     50.31 o 
   7   4   1        4.08       -0.62     41.17 o 
   8   4   1       44.09       60.03     47.01 o 
   9   4   1       54.08       71.86     67.09 o 
  10   4   1      276.47      297.68     86.71 o 
  11   4   1        3.75       47.85     63.03 o 
  12   4   1      143.40      186.24     80.51 o 
 -11   5   1      431.21      499.76     98.55 o 
 -10   5   1       50.34       82.50     60.19 o 
  -9   5   1      901.18      901.94    114.03 o 
  -8   5   1      134.59      216.60     75.75 o 
  -7   5   1       88.98       71.31     54.58 o 
  -6   5   1       82.64       91.84     48.56 o 
  -5   5   1     3758.76     3232.73    642.15 o 
  -4   5   1     1822.96     1708.67    249.43 o 
  -3   5   1     3644.51     2646.43    752.82 o 
  -2   5   1      783.57      398.29    163.37 o 
  -1   5   1     3819.06     2140.59    962.70 o 
   0   5   1       57.92       73.41     34.94 o 
   1   5   1      115.11       72.14     29.74 o 
   2   5   1     3741.61     2564.23    770.27 o 
   3   5   1        5.57       -9.23     36.09 o 
   4   5   1      850.61      715.78    191.64 o 
   5   5   1      376.69      262.35    110.43 o 
   6   5   1      973.93      921.12    183.32 o 
   7   5   1      301.31      296.69     62.81 o 
   8   5   1       32.88       35.62     62.57 o 
   9   5   1       55.84       87.07     78.64 o 
  10   5   1      283.25      412.66     94.58 o 
  11   5   1       91.69       24.02     67.89 o 
 -11   6   1        2.07       67.39     62.00 o 
 -10   6   1      148.50       63.65     66.29 o 
  -9   6   1       64.81       81.09     67.87 o 
  -8   6   1      407.55      491.31     93.99 o 
  -7   6   1       69.92      135.31     66.06 o 
  -6   6   1        5.17       27.88     54.77 o 
  -5   6   1      146.74      166.08     45.80 o 
  -4   6   1        8.05      -19.09     35.55 o 
  -3   6   1      101.11       65.30     37.28 o 
  -2   6   1       13.66       37.19     34.42 o 
  -1   6   1      271.81      133.58     48.16 o 
   0   6   1      798.26      457.94    192.95 o 
   1   6   1     2103.46     1676.57    386.49 o 
   2   6   1      898.84      687.43    232.01 o 
   3   6   1      699.58      534.15    186.78 o 
   4   6   1       31.46       37.30     37.69 o 
   5   6   1     1200.68     1265.34    248.79 o 
   6   6   1      211.16      186.53     58.07 o 
   7   6   1     1039.46      901.19    254.42 o 
   8   6   1       52.04       16.94     73.84 o 
   9   6   1      791.78      955.06    127.81 o 
  10   6   1       53.78       44.43     64.83 o 
  11   6   1      498.35      536.22    132.94 o 
 -10   7   1       68.26      113.63     72.86 o 
  -9   7   1        0.57       21.85     71.41 o 
  -8   7   1       22.19       41.00     66.98 o 
  -7   7   1      100.20      202.62     80.36 o 
  -6   7   1      168.04      139.45     65.39 o 
  -5   7   1       60.99       51.39     51.91 o 
  -4   7   1      754.57      463.10    197.45 o 
  -3   7   1       47.00       25.61     36.96 o 
  -2   7   1      445.58      337.16    125.36 o 
  -1   7   1      125.31      105.79     54.41 o 
   0   7   1     1227.67      881.13    363.14 o 
   1   7   1       62.72      101.87     44.18 o 
   2   7   1     2187.44     1848.11    554.88 o 
   3   7   1       21.37       57.94     43.58 o 
   4   7   1     1409.21     1379.88    284.99 o 
   5   7   1      272.60      248.58     61.83 o 
   6   7   1      233.47      287.12     80.95 o 
   7   7   1      125.09      162.81     95.28 o 
   8   7   1      203.74      400.79    160.75 o 
   9   7   1      177.41      200.41     96.41 o 
  10   7   1      257.67      317.62    107.67 o 
  -9   8   1       54.69      -24.25     90.63 o 
  -8   8   1       10.53        0.84     89.39 o 
  -7   8   1       45.52       65.33    102.43 o 
  -6   8   1       49.43       27.61     58.39 o 
  -5   8   1      290.10      277.44     87.39 o 
  -4   8   1       31.37       42.01     58.61 o 
  -3   8   1      175.57      111.47     60.82 o 
  -2   8   1      152.16      139.05     48.33 o 
  -1   8   1      186.51      184.85     86.16 o 
   0   8   1      205.35      210.03     66.90 o 
   1   8   1      913.24      747.30    255.89 o 
   2   8   1       32.18      132.10     62.99 o 
   3   8   1      868.44      741.07    270.84 o 
   4   8   1      315.38      267.31     77.01 o 
   5   8   1      411.81      419.30    230.10 o 
   6   8   1       21.19       98.80     97.13 o 
   7   8   1      640.71      494.42    235.32 o 
   8   8   1        8.60       16.79    131.41 o 
   9   8   1       51.86      127.04    106.85 o 
  -8   9   1       28.51       45.60     93.07 o 
  -7   9   1      187.66      394.47    130.30 o 
  -6   9   1       57.75       35.48    212.88 o 
  -5   9   1      351.00      185.09    346.92 o 
  -4   9   1       38.85       72.22    108.93 o 
  -3   9   1      146.89       67.34    111.73 o 
  -2   9   1       31.68       15.26     76.62 o 
  -1   9   1       71.40       64.94     75.75 o 
   0   9   1       11.26       18.19     47.63 o 
   1   9   1      120.89      126.31     78.90 o 
   2   9   1      180.61      182.23     73.06 o 
   3   9   1        3.99       32.36     79.42 o 
   4   9   1      476.84      405.18    181.40 o 
   5   9   1      124.10      170.29    126.19 o 
   6   9   1       53.03       14.07     67.19 o 
   7   9   1        3.43      -44.59     86.13 o 
   8   9   1       86.45      145.43    123.48 o 
  -7  10   1      163.98      205.39    141.52 o 
  -6  10   1      175.81      158.12    292.38 o 
  -5  10   1       33.60      -84.51    126.93 o 
  -4  10   1       57.71       51.63    166.89 o 
  -3  10   1        6.36       30.96    111.62 o 
  -2  10   1      119.91       29.60     85.90 o 
  -1  10   1        9.34      -24.08     80.19 o 
   0  10   1      186.75       77.45     95.21 o 
   1  10   1        1.22       -2.14     64.51 o 
   2  10   1      117.75      105.87    109.07 o 
   3  10   1       17.75      -39.95    139.79 o 
   4  10   1       64.99      -21.39    111.04 o 
   5  10   1      104.62       14.80    138.90 o 
   6  10   1       27.61      -57.33    188.57 o 
   7  10   1        2.69     -107.28    124.91 o 
  -4  11   1       47.22      100.83    222.08 o 
  -3  11   1       51.20       -7.74    182.74 o 
  -2  11   1       49.27       41.47    125.18 o 
  -1  11   1        4.59       62.41     99.66 o 
   0  11   1       37.79       37.31     93.21 o 
   1  11   1      176.55       49.75    166.28 o 
   2  11   1        0.07      -98.80    124.31 o 
   3  11   1        0.39       43.94    153.59 o 
   4  11   1        2.66       52.82    171.53 o 
 -12   0   2      929.75     1006.58    289.10 o 
 -10   0   2     1988.25     1953.08    214.12 o 
  -8   0   2      250.89      406.20     82.27 o 
  -6   0   2     4263.37     4192.51    179.39 o 
  -4   0   2      913.33      949.78     93.47 o 
  -2   0   2      395.08      344.60     77.05 o 
   0   0   2    26126.86    16280.86   8207.96 o 
   2   0   2     1280.83     1033.93     58.91 o 
   4   0   2     4030.34     2128.63   1163.70 o 
   6   0   2     2031.21     1859.71    125.71 o 
   8   0   2      258.33      337.31     96.91 o 
  10   0   2      531.85      794.93    275.96 o 
  12   0   2       57.65      165.05     87.18 o 
 -13   1   2      339.54      270.39    126.60 o 
 -12   1   2       11.77       44.66     66.57 o 
 -11   1   2      384.86      376.76    108.69 o 
 -10   1   2      223.68      329.81     71.98 o 
  -9   1   2     2002.20     2089.85    145.54 o 
  -8   1   2      331.04      283.86     53.92 o 
  -7   1   2      459.68      516.88     58.37 o 
  -6   1   2       16.65       68.27     32.98 o 
  -5   1   2     5866.43     5850.93    680.52 o 
  -4   1   2     2002.71     2136.55     74.14 o 
  -3   1   2     3150.07     3173.70     78.54 o 
  -2   1   2     3936.76     3789.80     70.71 o 
  -1   1   2        1.84       63.19     12.95 o 
   0   1   2     5041.11     4882.52    174.06 o 
   1   1   2      109.03      133.85     13.16 o 
   2   1   2     9112.84     5483.76   1541.79 o 
   3   1   2     2422.85     2740.46    163.31 o 
   4   1   2       76.01       36.79     20.05 o 
   5   1   2     3323.39     3420.71    107.74 o 
   6   1   2      714.35      688.80     55.41 o 
   7   1   2     3172.15     3134.56    170.62 o 
   8   1   2      967.55      976.13     88.83 o 
   9   1   2      989.15     1111.87    129.92 o 
  10   1   2       59.60      181.01     68.13 o 
  11   1   2      867.78     1060.13    137.50 o 
  12   1   2        6.00       40.22     61.44 o 
  13   1   2      185.40      235.52     90.73 o 
 -12   2   2      234.32      269.17     83.79 o 
 -11   2   2      124.87      139.11     69.93 o 
 -10   2   2      370.91      420.37     97.62 o 
  -9   2   2      562.34      627.33     80.27 o 
  -8   2   2      425.46      321.97     63.07 o 
  -7   2   2      928.81      776.13     72.41 o 
  -6   2   2      705.93      665.94     52.75 o 
  -5   2   2     3917.20     3721.68    108.30 o 
  -4   2   2     5096.71     4889.36    188.45 o 
  -3   2   2     8654.07     8377.19    209.61 o 
  -2   2   2    10486.85    10429.88    235.56 o 
  -1   2   2    20452.84    19339.80    350.77 o 
   0   2   2     1714.13     1747.47     51.83 o 
   1   2   2     1571.35     1376.09    156.48 o 
   2   2   2     2313.86     1783.49    341.70 o 
   3   2   2     1711.78     1410.43    137.01 o 
   4   2   2     5162.96     5240.56    163.21 o 
   5   2   2     1022.85      817.64    141.37 o 
   6   2   2     1627.74     1526.42    339.32 o 
   7   2   2      584.32      664.30     76.36 o 
   8   2   2     1840.89     1933.57    124.20 o 
   9   2   2     1528.86     1627.53    136.26 o 
  10   2   2      702.01      754.73    103.23 o 
  11   2   2       68.46      117.11     71.13 o 
  12   2   2      930.32     1025.72    202.99 o 
 -12   3   2        2.09      -10.19     62.12 o 
 -11   3   2       57.81       32.02     67.76 o 
 -10   3   2      405.60      293.29     90.40 o 
  -9   3   2      558.05      646.04     96.53 o 
  -8   3   2      567.67      583.07     86.40 o 
  -7   3   2       87.11       87.08     41.23 o 
  -6   3   2     2621.40     2575.40    103.86 o 
  -5   3   2      148.05      156.71     35.36 o 
  -4   3   2     9327.98     9597.79    176.96 o 
  -3   3   2      136.86      160.33     28.33 o 
  -2   3   2    15369.00    15748.74    221.20 o 
  -1   3   2     1897.00     1824.55    144.75 o 
   0   3   2    11303.92    11499.20    190.22 o 
   1   3   2      143.78      110.41     34.47 o 
   2   3   2     6659.19     5450.49   1088.01 o 
   3   3   2       76.27       79.00     25.32 o 
   4   3   2     6327.50     4121.67   1122.80 o 
   5   3   2      145.38      222.45     47.90 o 
   6   3   2     1904.84     1373.25    395.92 o 
   7   3   2     3341.57     2869.68    505.73 o 
   8   3   2      882.05      848.78    115.52 o 
   9   3   2       46.13       37.28     47.86 o 
  10   3   2        3.98        9.09     53.38 o 
  11   3   2       83.33      100.73     71.84 o 
  12   3   2      151.60       92.90     77.63 o 
 -12   4   2        7.26       19.26     60.19 o 
 -11   4   2      404.26      327.28    110.26 o 
 -10   4   2       79.27      142.40     68.32 o 
  -9   4   2      431.88      487.02     90.76 o 
  -8   4   2        0.50       -4.72     49.93 o 
  -7   4   2     2130.95     2179.53    152.99 o 
  -6   4   2     1003.13     1088.43     86.73 o 
  -5   4   2     1710.08     1751.56     88.66 o 
  -4   4   2      826.23      790.48    124.37 o 
  -3   4   2     2749.93     2354.59    359.33 o 
  -2   4   2     1986.07     1764.82    246.04 o 
  -1   4   2      254.20      158.40     33.39 o 
   0   4   2      430.56      389.70     75.71 o 
   1   4   2    12387.76     9038.45   2174.73 o 
   2   4   2        0.37       -4.95     22.55 o 
   3   4   2     7072.49     6682.05   1003.82 o 
   4   4   2      767.99      636.22    160.30 o 
   5   4   2     1295.15      769.57    291.51 o 
   6   4   2       85.65       59.48     41.66 o 
   7   4   2     3715.15     2954.99    728.50 o 
   8   4   2      167.62      203.99     62.85 o 
   9   4   2      266.51      371.37     77.86 o 
  10   4   2      661.10      648.18    128.54 o 
  11   4   2      150.51      128.46     75.79 o 
  12   4   2       76.89      155.07     86.33 o 
 -11   5   2      238.63      323.35     83.15 o 
 -10   5   2        4.53       19.04     61.37 o 
  -9   5   2        7.78       24.59     61.54 o 
  -8   5   2       14.47       27.27     54.54 o 
  -7   5   2     1638.97     1674.25    137.95 o 
  -6   5   2      752.73      681.02     88.41 o 
  -5   5   2        2.83       41.08     38.00 o 
  -4   5   2     1502.90     1311.63    170.27 o 
  -3   5   2       14.54       19.20     33.50 o 
  -2   5   2     2824.04     1974.52    508.02 o 
  -1   5   2      231.41      223.52     71.09 o 
   0   5   2     5487.20     3362.39   1310.51 o 
   1   5   2       11.01       16.40     30.27 o 
   2   5   2     2200.27     1300.31    472.60 o 
   3   5   2       96.72       91.26     33.04 o 
   4   5   2     1946.77     1709.45    373.29 o 
   5   5   2     1396.20     1218.91    216.33 o 
   6   5   2     1276.76      799.24    414.81 o 
   7   5   2      437.98      443.75     94.65 o 
   8   5   2       18.68      -11.89     44.45 o 
   9   5   2      387.64      414.38     90.58 o 
  10   5   2        2.22      -20.57     63.05 o 
  11   5   2        3.44      -29.79     63.98 o 
 -11   6   2        1.61      -19.45     65.03 o 
 -10   6   2      364.23      328.99     84.75 o 
  -9   6   2       10.82       40.93     65.17 o 
  -8   6   2      414.69      512.71    100.86 o 
  -7   6   2       42.39       20.67     55.89 o 
  -6   6   2     1361.73     1267.66    126.67 o 
  -5   6   2     2467.74     2802.35    194.80 o 
  -4   6   2        1.76       71.08     38.42 o 
  -3   6   2     1063.75      714.06    234.21 o 
  -2   6   2      120.60      122.16     37.63 o 
  -1   6   2       14.87       35.83     36.71 o 
   0   6   2        4.99       -8.99     33.02 o 
   1   6   2      277.77      209.76     67.85 o 
   2   6   2      221.62      241.18     81.14 o 
   3   6   2      151.88      123.36     43.90 o 
   4   6   2       85.27      134.33     41.74 o 
   5   6   2      835.38      861.85    144.34 o 
   6   6   2       96.41      102.84     53.17 o 
   7   6   2        0.83       20.50     61.12 o 
   8   6   2      363.79      346.93     97.29 o 
   9   6   2       95.38      177.30     73.33 o 
  10   6   2      113.84      179.15    102.03 o 
  11   6   2       35.19       76.22    120.89 o 
 -10   7   2      225.53      359.24     95.03 o 
  -9   7   2      169.60      217.79     79.56 o 
  -8   7   2      137.29      109.82     74.16 o 
  -7   7   2      711.25      762.66    112.45 o 
  -6   7   2      288.64      294.64     77.22 o 
  -5   7   2       12.00       32.88     57.30 o 
  -4   7   2      557.18      331.10    117.88 o 
  -3   7   2      210.92      202.32     60.54 o 
  -2   7   2       82.91       50.24     41.90 o 
  -1   7   2      102.92       83.50     48.68 o 
   0   7   2      145.34      112.22     47.06 o 
   1   7   2        1.85       60.61     44.41 o 
   2   7   2        1.77       20.96     43.51 o 
   3   7   2       93.31       52.80     44.74 o 
   4   7   2      601.72      599.67     96.28 o 
   5   7   2     1091.46     1015.78    269.90 o 
   6   7   2      195.49       24.80     81.50 o 
   7   7   2      229.06      155.47    134.33 o 
   8   7   2      117.47      126.02     92.52 o 
   9   7   2      163.29      268.20    112.49 o 
  10   7   2        8.10        7.69     81.71 o 
  -9   8   2      103.19      161.46     99.12 o 
  -8   8   2      182.31      227.15     81.28 o 
  -7   8   2      618.52      764.32    121.44 o 
  -6   8   2      986.86     1121.15    133.70 o 
  -5   8   2       20.42       33.21     74.71 o 
  -4   8   2      228.97      154.07     73.59 o 
  -3   8   2       57.11       44.80     47.34 o 
  -2   8   2       66.36       65.84     49.11 o 
  -1   8   2       65.54        1.32     41.23 o 
   0   8   2        0.01       27.49     51.35 o 
   1   8   2       17.96       77.11     47.82 o 
   2   8   2      146.15      148.02     58.16 o 
   3   8   2      133.63      157.17     68.47 o 
   4   8   2       24.05       26.94     68.70 o 
   5   8   2      129.85      100.52     80.69 o 
   6   8   2      250.47      260.41    127.56 o 
   7   8   2       84.99      154.08     97.44 o 
   8   8   2      179.23      122.07     91.96 o 
   9   8   2       68.19      154.30    123.38 o 
  -8   9   2      132.71      182.77    153.94 o 
  -7   9   2      181.66      166.23    144.02 o 
  -6   9   2      208.78      383.92    171.71 o 
  -5   9   2      193.95      277.27    223.39 o 
  -4   9   2        7.69       19.10     98.05 o 
  -3   9   2       34.68      -16.24     86.49 o 
  -2   9   2      321.60      170.17    165.55 o 
  -1   9   2       24.96        8.98     48.57 o 
   0   9   2      257.20      100.98     75.14 o 
   1   9   2       19.19       10.90     51.31 o 
   2   9   2      182.31      191.46    103.46 o 
   3   9   2       31.46       65.13     58.31 o 
   4   9   2      185.49      182.79    104.04 o 
   5   9   2      115.40       37.85     91.63 o 
   6   9   2       72.49       86.28    105.06 o 
   7   9   2       95.40       38.84     71.16 o 
   8   9   2       56.32     1204.97   1059.89 o 
  -7  10   2       31.75      224.71    220.76 o 
  -6  10   2       39.12       22.75    138.22 o 
  -5  10   2      227.89      126.91    154.24 o 
  -4  10   2        3.12      -76.22    173.46 o 
  -3  10   2       27.77      178.71    197.11 o 
  -2  10   2        2.15      -17.15    107.72 o 
  -1  10   2      243.08      249.06    127.15 o 
   0  10   2       12.77       73.59     72.79 o 
   1  10   2       71.44       76.14     88.01 o 
   2  10   2       66.85      188.68    104.76 o 
   3  10   2       88.88      125.80    153.18 o 
   4  10   2        1.53        4.70    132.25 o 
   5  10   2      226.00       78.06    124.08 o 
   6  10   2       42.47      136.24    126.89 o 
  -4  11   2      179.34      -47.31    181.34 o 
  -3  11   2        0.54      -59.13    186.60 o 
  -2  11   2      136.71      120.89    132.72 o 
  -1  11   2       27.71       22.54     96.93 o 
   0  11   2       48.58      -23.78     99.04 o 
   1  11   2       14.81       77.31    117.95 o 
   2  11   2       17.01      224.36    127.48 o 
   3  11   2        0.61      -85.06    121.70 o 
   4  11   2       23.32      -63.60    139.29 o 
 -13   0   3      122.83      331.15    189.23 o 
 -11   0   3     1718.71     1533.52    323.26 o 
  -9   0   3     2848.76     2509.21    216.08 o 
  -7   0   3     2219.89     2304.38    177.36 o 
  -5   0   3    25516.93    26991.68    772.01 o 
  -3   0   3    17521.77    15535.49   1582.90 o 
  -1   0   3     3877.03     4115.34    123.32 o 
   1   0   3     6077.00     5045.05   1731.31 o 
   3   0   3     1256.29      441.52    417.52 o 
   5   0   3       73.04       78.06     45.10 o 
   7   0   3       20.29       37.46     53.83 o 
   9   0   3      688.61      684.20    139.34 o 
  11   0   3      672.53      604.93    140.63 o 
  13   0   3       85.28       37.53     91.59 o 
 -13   1   3        2.90        8.84    108.47 o 
 -12   1   3      397.46      345.50    128.41 o 
 -11   1   3       72.17       47.98     71.94 o 
 -10   1   3      792.19      895.84    121.86 o 
  -9   1   3        0.49       15.10     45.91 o 
  -8   1   3     3363.17     3330.52    151.32 o 
  -7   1   3      142.31      153.72     41.54 o 
  -6   1   3     5548.90     4812.30    544.82 o 
  -5   1   3     2866.65     2990.94     96.99 o 
  -4   1   3     1797.78     1713.34     66.20 o 
  -3   1   3     1397.30     1317.07     50.95 o 
  -2   1   3     1803.01     1579.97    170.85 o 
  -1   1   3       64.45       49.56     12.11 o 
   0   1   3     3340.69     3474.84    105.19 o 
   1   1   3     1204.51     1228.32     39.45 o 
   2   1   3    14050.71    14744.99    203.63 o 
   3   1   3     5289.57     3443.70   1003.31 o 
   4   1   3     1225.46     1256.47     62.27 o 
   5   1   3     1157.60     1194.12     70.38 o 
   6   1   3      104.07      129.20     33.94 o 
   7   1   3     1258.35     1293.45     98.15 o 
   8   1   3        8.19       42.03     47.27 o 
   9   1   3      189.10      236.73     68.35 o 
  10   1   3      126.29      232.54     75.50 o 
  11   1   3      326.69      405.48     90.20 o 
  12   1   3      248.78      322.60     86.17 o 
 -12   2   3       60.25       36.59     63.13 o 
 -11   2   3      195.37      223.94     88.02 o 
 -10   2   3        2.26        9.31     60.69 o 
  -9   2   3      741.12      710.98     90.18 o 
  -8   2   3      192.32      202.89     60.73 o 
  -7   2   3     1426.05     1306.90     76.94 o 
  -6   2   3       38.61       51.79     32.23 o 
  -5   2   3     4849.09     4842.70    126.15 o 
  -4   2   3     2616.95     2696.10     85.12 o 
  -3   2   3      529.53      465.82     33.68 o 
  -2   2   3      890.27      821.13    111.29 o 
  -1   2   3      563.67      609.50     33.78 o 
   0   2   3     5264.41     5044.46    110.36 o 
   1   2   3     7477.06     8027.65    110.96 o 
   2   2   3    17186.61    17892.84    321.91 o 
   3   2   3     1678.37     1274.97    265.48 o 
   4   2   3     4556.56     2959.31   1444.16 o 
   5   2   3        0.67       -6.34     30.27 o 
   6   2   3     1915.16     1517.43    315.34 o 
   7   2   3        6.64       23.17     37.65 o 
   8   2   3     1290.53     1413.39    111.00 o 
   9   2   3      648.80      753.71     97.93 o 
  10   2   3      813.92      824.30    107.67 o 
  11   2   3       43.45       60.26     67.09 o 
  12   2   3      169.08      200.96     88.35 o 
 -12   3   3       31.62       55.51     67.18 o 
 -11   3   3       11.44       48.33     65.13 o 
 -10   3   3        9.70       18.27     53.22 o 
  -9   3   3        2.06       77.04     59.21 o 
  -8   3   3       48.67      161.05     57.10 o 
  -7   3   3       50.57       97.15     41.41 o 
  -6   3   3      432.10      518.25     53.40 o 
  -5   3   3      599.09      638.83     53.94 o 
  -4   3   3      770.38      846.29     54.09 o 
  -3   3   3     1081.86     1014.10     52.95 o 
  -2   3   3       39.89       53.08     20.10 o 
  -1   3   3     3647.98     3419.71     90.20 o 
   0   3   3       22.45       14.55     25.37 o 
   1   3   3     1845.63     1698.89     70.19 o 
   2   3   3      240.63      269.35     47.97 o 
   3   3   3     4238.15     3446.04    475.17 o 
   4   3   3      231.92      231.17     42.39 o 
   5   3   3     6340.52     4461.78   1570.40 o 
   6   3   3        8.26        5.56     38.29 o 
   7   3   3     5278.31     4607.08    881.89 o 
   8   3   3      154.50      175.58     49.92 o 
   9   3   3      628.14      785.52     90.12 o 
  10   3   3      569.70      586.90     94.44 o 
  11   3   3      158.24      148.66     96.85 o 
  12   3   3       49.45       18.09     72.58 o 
 -12   4   3       87.33       28.77     84.96 o 
 -11   4   3      101.98       86.97     61.33 o 
 -10   4   3      472.02      525.25     94.75 o 
  -9   4   3      262.49      265.54     74.86 o 
  -8   4   3        0.96       39.13     50.89 o 
  -7   4   3       46.44       -3.16     48.89 o 
  -6   4   3       74.10       42.05     46.67 o 
  -5   4   3       22.63       75.46     37.29 o 
  -4   4   3     6096.07     6070.47    173.38 o 
  -3   4   3     3412.04     3710.71    126.41 o 
  -2   4   3     1886.81     1674.81    222.04 o 
  -1   4   3        2.60       44.46     27.71 o 
   0   4   3     3170.47     2706.19    315.52 o 
   1   4   3      582.09      554.83    118.51 o 
   2   4   3     2665.33     1765.33    538.62 o 
   3   4   3      132.07      101.80     36.25 o 
   4   4   3     2461.57     2490.97    282.28 o 
   5   4   3     1066.37      925.18    137.96 o 
   6   4   3     1489.26      936.00    333.08 o 
   7   4   3      578.22      491.23    110.06 o 
   8   4   3      286.05      259.50     74.44 o 
   9   4   3       12.90       -5.61     53.03 o 
  10   4   3      967.97     1092.33    156.54 o 
  11   4   3       28.45      164.80    137.65 o 
  12   4   3      352.72      366.35    106.75 o 
 -11   5   3       33.41       68.55     60.52 o 
 -10   5   3      136.20      171.55     62.68 o 
  -9   5   3       16.32      -15.68     65.75 o 
  -8   5   3       21.84       47.30     57.18 o 
  -7   5   3      319.16      277.22     67.79 o 
  -6   5   3      437.81      447.16     76.97 o 
  -5   5   3      896.04     1006.04     92.69 o 
  -4   5   3     3212.63     3451.72    175.66 o 
  -3   5   3       10.54       45.58     33.27 o 
  -2   5   3     1013.81      960.31    135.30 o 
  -1   5   3     1827.64     1704.92    338.07 o 
   0   5   3     1639.42     1355.37    316.57 o 
   1   5   3     3038.25     2193.73    606.20 o 
   2   5   3      837.60      652.05    139.92 o 
   3   5   3     1137.62      766.11    236.54 o 
   4   5   3      167.08      179.63     49.52 o 
   5   5   3     1514.80     1352.16    230.62 o 
   6   5   3       23.51       77.16     52.31 o 
   7   5   3      759.21      357.14    156.40 o 
   8   5   3      179.25      136.72     55.84 o 
   9   5   3      521.87      834.89    213.51 o 
  10   5   3        4.20       64.81     72.77 o 
  11   5   3      106.18      183.65     78.79 o 
 -11   6   3       77.93      149.45     77.07 o 
 -10   6   3       61.56       80.78     60.43 o 
  -9   6   3     1295.07     1309.40    258.49 o 
  -8   6   3       41.06       18.70     59.40 o 
  -7   6   3     1116.48     1228.83    130.16 o 
  -6   6   3      275.48      326.95     75.43 o 
  -5   6   3     3079.59     3194.60    182.22 o 
  -4   6   3      349.82      411.59     79.78 o 
  -3   6   3     2886.06     2388.17    404.34 o 
  -2   6   3       31.57       38.10     40.52 o 
  -1   6   3     2655.99     2152.03    829.22 o 
   0   6   3      229.31      201.32     54.12 o 
   1   6   3      156.06      154.43     42.93 o 
   2   6   3      195.05      162.66     55.05 o 
   3   6   3       55.72       87.21     42.14 o 
   4   6   3      423.98      418.14     99.27 o 
   5   6   3      286.03      241.06     58.34 o 
   6   6   3     1220.45     1237.58    235.25 o 
   7   6   3       67.97       37.76     50.68 o 
   8   6   3      139.94       71.22     86.86 o 
   9   6   3       72.16      117.83     82.15 o 
  10   6   3       69.36       58.70     77.00 o 
  11   6   3      142.18      150.97    110.56 o 
 -10   7   3      465.80      539.92    107.23 o 
  -9   7   3       40.81       74.80     72.12 o 
  -8   7   3      413.10      562.88    102.38 o 
  -7   7   3       39.34       54.51     62.63 o 
  -6   7   3     1266.36     1666.33    147.35 o 
  -5   7   3      117.53      154.75     61.66 o 
  -4   7   3      938.84      821.27    232.54 o 
  -3   7   3      914.57      721.45    284.23 o 
  -2   7   3      766.50      544.40    159.30 o 
  -1   7   3        4.02       33.61     39.56 o 
   0   7   3     1169.79      981.67    294.02 o 
   1   7   3       48.18       15.81     44.93 o 
   2   7   3      279.92      182.84     58.79 o 
   3   7   3      621.30      422.92    195.03 o 
   4   7   3      178.53      192.79     71.86 o 
   5   7   3      259.92      251.18     88.96 o 
   6   7   3       17.37       67.55     64.58 o 
   7   7   3       64.31       58.28     75.74 o 
   8   7   3        0.14        0.27     75.52 o 
   9   7   3       13.97       -0.66     74.59 o 
  10   7   3       49.48      159.35     92.07 o 
  -9   8   3      246.48      314.76     83.46 o 
  -8   8   3       20.59      -29.44     72.80 o 
  -7   8   3       90.56      161.98     82.78 o 
  -6   8   3       21.79       25.23     68.75 o 
  -5   8   3      110.37      104.54     64.57 o 
  -4   8   3        3.50       38.99     76.56 o 
  -3   8   3     1116.31      506.46    358.10 o 
  -2   8   3      411.27      205.80    135.99 o 
  -1   8   3      352.19      259.76    150.63 o 
   0   8   3      586.88      304.93    199.91 o 
   1   8   3      269.06      209.77     59.97 o 
   2   8   3      220.71      149.20     60.85 o 
   3   8   3        2.46        3.90     56.67 o 
   4   8   3       49.59       76.08     63.04 o 
   5   8   3       66.58       51.12     72.14 o 
   6   8   3       26.76       78.28     93.82 o 
   7   8   3      122.21      119.95     95.63 o 
   8   8   3      101.71       91.80    113.41 o 
   9   8   3       10.56       10.14     81.17 o 
  -8   9   3       77.93       69.74    135.27 o 
  -7   9   3       18.39       30.57    143.23 o 
  -6   9   3        9.93      -17.97    128.67 o 
  -5   9   3       14.44       66.77     81.96 o 
  -4   9   3       49.81       91.50     91.47 o 
  -3   9   3      224.22      182.73    128.52 o 
  -2   9   3      537.07      316.56    191.76 o 
  -1   9   3        7.20        6.31     72.53 o 
   0   9   3      155.27      116.17     62.30 o 
   1   9   3      257.94      181.06     81.11 o 
   2   9   3      180.89      189.57     71.19 o 
   3   9   3       36.10       74.56     59.38 o 
   4   9   3        9.62      218.24     87.06 o 
   5   9   3      477.69      224.67    305.40 o 
   6   9   3        1.01      -30.21     78.58 o 
   7   9   3       50.75       56.97     97.12 o 
   8   9   3       52.27       45.84     86.73 o 
  -6  10   3      210.67      290.79    183.02 o 
  -5  10   3      103.20      150.16    133.86 o 
  -4  10   3       72.44        8.05    108.68 o 
  -3  10   3       82.87      275.96    182.66 o 
  -2  10   3      113.58       63.36    134.69 o 
  -1  10   3      105.60       19.89     85.03 o 
   0  10   3      222.39      116.76     83.76 o 
   1  10   3       38.29       56.94     87.57 o 
   2  10   3      156.21      180.42     95.43 o 
   3  10   3        6.33       51.98     93.04 o 
   4  10   3       72.66      174.85    107.05 o 
   5  10   3      110.35       71.12    110.59 o 
   6  10   3        2.11      112.68    112.94 o 
  -4  11   3      138.05     1395.12   1601.20 o 
  -3  11   3        0.89       90.06    127.26 o 
  -2  11   3        2.08      -70.07     96.02 o 
  -1  11   3       44.10      125.15    157.69 o 
   0  11   3      172.74      207.98    123.13 o 
   1  11   3      177.89      190.15    199.74 o 
   2  11   3        0.52      -57.82    406.05 o 
   3  11   3       93.90      -11.04    142.30 o 
   4  11   3       16.79       -4.09    156.83 o 
 -12   0   4      224.02      149.80    173.46 o 
 -10   0   4      306.04      436.63    109.21 o 
  -8   0   4      831.16      841.18    100.81 o 
  -6   0   4     2531.43     2461.73    173.65 o 
  -4   0   4     3982.01     3910.03    169.88 o 
  -2   0   4    30601.81    31869.66    342.12 o 
   0   0   4    11018.29     8104.32   2901.75 o 
   2   0   4    15359.23    15549.22    370.70 o 
   4   0   4     5631.62     3089.25   2232.25 o 
   6   0   4     3074.57     1762.95    997.46 o 
   8   0   4     2949.31     2850.39    276.61 o 
  10   0   4      889.23      759.18    171.19 o 
  12   0   4      140.22       27.84     92.28 o 
 -12   1   4       21.69       87.83     97.91 o 
 -11   1   4       83.78       90.91     62.34 o 
 -10   1   4       19.71       12.60     65.96 o 
  -9   1   4      722.83      776.00     80.48 o 
  -8   1   4     1013.23     1034.31     75.91 o 
  -7   1   4     3211.70     2811.60    352.66 o 
  -6   1   4     1436.01     1651.56     83.10 o 
  -5   1   4     5713.70     5789.06    136.33 o 
  -4   1   4     2187.15     2349.98     78.68 o 
  -3   1   4     3338.99     2858.36    326.67 o 
  -2   1   4     9560.07     9757.33    198.93 o 
  -1   1   4      752.49      757.18     31.16 o 
   0   1   4      649.56      673.50     27.31 o 
   1   1   4    58422.68    62651.07    677.58 o 
   2   1   4     1787.15     1834.23     57.89 o 
   3   1   4     7527.22     7187.42    457.89 o 
   4   1   4      264.69      289.31     85.48 o 
   5   1   4     4559.26     4353.18    125.77 o 
   6   1   4      292.39      285.34     53.62 o 
   7   1   4     1104.85      841.80    226.83 o 
   8   1   4      722.22      761.98     93.50 o 
   9   1   4      522.51      561.39     95.30 o 
  10   1   4        3.13        2.20     53.91 o 
  11   1   4       12.06       42.14     62.39 o 
  12   1   4       49.85       63.90     52.54 o 
 -12   2   4        0.32       30.50     62.37 o 
 -11   2   4      795.83      906.21    137.01 o 
 -10   2   4       33.31       60.48     70.74 o 
  -9   2   4      818.23      759.44    156.67 o 
  -8   2   4      398.13      391.78     72.45 o 
  -7   2   4      708.01      759.41     62.77 o 
  -6   2   4     1711.68     1841.04     97.46 o 
  -5   2   4        6.41       19.80     24.87 o 
  -4   2   4     2669.80     2741.76     85.09 o 
  -3   2   4     2710.50     2844.81     72.10 o 
  -2   2   4    31479.08    32116.70    770.26 o 
  -1   2   4     4082.36     4078.68    116.67 o 
   0   2   4     4367.05     4127.50    165.84 o 
   1   2   4    10103.61    10112.24    482.38 o 
   2   2   4    28593.51    31098.28    489.25 o 
   3   2   4      529.22      424.54     41.43 o 
   4   2   4       32.23       90.33     30.92 o 
   5   2   4     1787.51     1409.64    224.16 o 
   6   2   4     1005.51      820.20    245.53 o 
   7   2   4      354.18      337.10     85.48 o 
   8   2   4      261.28      195.20     55.80 o 
   9   2   4      326.16      420.94     83.87 o 
  10   2   4      205.66      265.12     73.03 o 
  11   2   4      639.64      763.16    112.13 o 
  12   2   4        5.06       32.88     52.76 o 
 -12   3   4      687.50      638.32    116.47 o 
 -11   3   4      111.97       39.34     71.33 o 
 -10   3   4      377.90      393.24     81.92 o 
  -9   3   4      447.79      508.85     85.69 o 
  -8   3   4     1395.48     1409.42    123.08 o 
  -7   3   4       16.64        9.69     44.36 o 
  -6   3   4      517.42      524.02     48.95 o 
  -5   3   4      153.58      168.38     31.48 o 
  -4   3   4      271.56      274.20     31.06 o 
  -3   3   4      250.47      414.51     39.96 o 
  -2   3   4       64.89      100.57     19.27 o 
  -1   3   4       65.39       75.79     21.13 o 
   0   3   4        0.54       15.79     16.19 o 
   1   3   4     1094.48     1000.40    119.67 o 
   2   3   4     3951.80     4081.33    145.81 o 
   3   3   4     6219.11     5900.13    866.73 o 
   4   3   4       92.56      101.44     34.95 o 
   5   3   4       52.87       87.80     39.30 o 
   6   3   4      829.80      670.14    124.06 o 
   7   3   4       17.23       40.33     40.97 o 
   8   3   4     1588.50     1226.99    313.25 o 
   9   3   4      762.45      815.60     94.49 o 
  10   3   4      813.89      787.94    107.90 o 
  11   3   4      268.21      162.55     67.46 o 
  12   3   4      986.04      972.22    159.90 o 
 -12   4   4      103.66       38.46     75.04 o 
 -11   4   4      164.88      246.39     64.41 o 
 -10   4   4      323.53      528.15    238.57 o 
  -9   4   4      962.46      922.87    114.31 o 
  -8   4   4      191.45      213.80     62.46 o 
  -7   4   4      391.98      486.43     78.50 o 
  -6   4   4      428.73      540.44     68.88 o 
  -5   4   4     1381.87     1301.82     73.78 o 
  -4   4   4     2585.57     2581.18     93.33 o 
  -3   4   4     5267.15     5319.80    131.38 o 
  -2   4   4     1320.76     1367.64     68.31 o 
  -1   4   4       14.78       82.41     31.21 o 
   0   4   4     2097.67     2008.78     78.99 o 
   1   4   4        2.35       25.25     26.55 o 
   2   4   4     2946.36     2909.23    440.59 o 
   3   4   4     6758.84     6222.42    978.39 o 
   4   4   4      269.05      258.76     48.01 o 
   5   4   4      703.37      681.63    168.31 o 
   6   4   4        8.88       22.41     38.08 o 
   7   4   4     2737.26     1495.24    597.13 o 
   8   4   4        5.82       17.51     50.13 o 
   9   4   4      876.18      763.52    230.74 o 
  10   4   4       14.91       20.69     54.13 o 
  11   4   4      456.97      525.81    123.98 o 
  12   4   4       10.75       41.01     80.46 o 
 -11   5   4      729.81      681.08    106.27 o 
 -10   5   4      284.20      312.52     87.89 o 
  -9   5   4      636.10      699.41    107.19 o 
  -8   5   4      617.05      709.80    106.40 o 
  -7   5   4     1458.49     1612.11    134.65 o 
  -6   5   4      658.52      640.06     87.31 o 
  -5   5   4      217.36      289.60     57.92 o 
  -4   5   4      808.21      833.11     62.97 o 
  -3   5   4      428.73      358.19     73.91 o 
  -2   5   4     1070.47     1133.30     71.07 o 
  -1   5   4     1687.41     1588.26     90.02 o 
   0   5   4      444.85      508.64     67.70 o 
   1   5   4      847.28      696.31    151.79 o 
   2   5   4        2.90       13.04     37.75 o 
   3   5   4      206.60      285.62     43.69 o 
   4   5   4     1050.62      948.37    218.25 o 
   5   5   4      248.12      233.88     86.87 o 
   6   5   4      992.74      966.23    248.90 o 
   7   5   4      831.66      669.06    178.26 o 
   8   5   4      213.44      115.97     65.28 o 
   9   5   4      169.36      201.18     66.05 o 
  10   5   4      355.07      369.33     84.13 o 
  11   5   4      276.46      303.90    133.38 o 
 -11   6   4       68.35      116.51     70.01 o 
 -10   6   4      198.48      300.28     82.08 o 
  -9   6   4      565.10      509.81    100.49 o 
  -8   6   4      170.62      273.64     85.03 o 
  -7   6   4      516.17      492.37     86.92 o 
  -6   6   4       25.56       11.42     56.30 o 
  -5   6   4      111.65      132.83     50.44 o 
  -4   6   4      538.70      530.53     77.47 o 
  -3   6   4       13.62       51.68     36.98 o 
  -2   6   4     1158.74     1321.10    132.46 o 
  -1   6   4       99.43      114.37     54.82 o 
   0   6   4     2007.10     1311.02    518.84 o 
   1   6   4       21.44       53.90     36.05 o 
   2   6   4     1448.10     1161.11    326.33 o 
   3   6   4        2.16       19.14     37.48 o 
   4   6   4      757.63      915.07    153.30 o 
   5   6   4       51.74       62.30     52.83 o 
   6   6   4     2126.93     1835.55    558.45 o 
   7   6   4      153.52      172.56     70.09 o 
   8   6   4      412.19      371.07    120.11 o 
   9   6   4      156.66      155.05    101.93 o 
  10   6   4      187.20      272.23     95.32 o 
  11   6   4      133.56       96.62     98.88 o 
 -10   7   4       31.54        4.50     63.16 o 
  -9   7   4       88.79       74.43     65.57 o 
  -8   7   4      205.03      215.59     82.00 o 
  -7   7   4      443.86      586.72    101.82 o 
  -6   7   4      321.22      276.89     73.96 o 
  -5   7   4      385.19      474.37     83.44 o 
  -4   7   4      214.73      200.29     60.15 o 
  -3   7   4     1761.73     1685.56    246.24 o 
  -2   7   4        0.43       24.54     41.58 o 
  -1   7   4     1850.27     1228.75    558.73 o 
   0   7   4        4.59       54.26     47.79 o 
   1   7   4      216.29      150.92     55.47 o 
   2   7   4       12.82       32.30     46.99 o 
   3   7   4     1611.98     1540.07    521.22 o 
   4   7   4      206.54      266.01     70.99 o 
   5   7   4      621.19      674.81    104.70 o 
   6   7   4      112.09      103.18     66.26 o 
   7   7   4      278.01      231.07    130.13 o 
   8   7   4        5.79       46.62    102.07 o 
   9   7   4       15.90      -74.53     74.53 o 
  10   7   4        2.67       34.52     96.00 o 
  -9   8   4        0.86       50.03     74.24 o 
  -8   8   4      144.13      157.21     88.90 o 
  -7   8   4       55.80       66.93     81.90 o 
  -6   8   4      670.23      838.80    205.14 o 
  -5   8   4       32.02       58.95     78.86 o 
  -4   8   4     2136.41     1551.12    616.47 o 
  -3   8   4       14.82       65.16     60.11 o 
  -2   8   4      442.08      365.44    218.64 o 
  -1   8   4        7.25       47.63     59.55 o 
   0   8   4      691.02      423.84    191.26 o 
   1   8   4       51.61       28.33     49.38 o 
   2   8   4      159.29      190.75     62.39 o 
   3   8   4      427.63      453.62    164.94 o 
   4   8   4      458.63      364.49    151.02 o 
   5   8   4       72.08      149.13     76.95 o 
   6   8   4       26.28      -39.55     98.35 o 
   7   8   4       57.81       52.66     94.28 o 
   8   8   4       17.12       23.61     88.57 o 
   9   8   4        0.10       90.27     97.96 o 
  -8   9   4        0.61       -2.85    100.72 o 
  -7   9   4       71.62      132.11    101.37 o 
  -6   9   4        0.15       73.07     75.51 o 
  -5   9   4      262.55      346.59    104.72 o 
  -4   9   4       25.45       37.57     81.58 o 
  -3   9   4      381.49      359.86    185.88 o 
  -2   9   4      402.83      302.12    134.86 o 
  -1   9   4       62.77       94.70     82.62 o 
   0   9   4       23.79       45.36     63.88 o 
   1   9   4       10.51      -14.57     59.00 o 
   2   9   4      327.13      218.13     79.07 o 
   3   9   4      121.07      122.41     81.57 o 
   4   9   4        2.76       -9.13     71.79 o 
   5   9   4       65.60       31.91     93.54 o 
   6   9   4      154.94      241.73    114.92 o 
   7   9   4       33.78      143.01     81.13 o 
   8   9   4       66.63      153.08     97.96 o 
  -6  10   4       48.19      130.54    135.93 o 
  -5  10   4       38.32      118.17    125.17 o 
  -4  10   4        2.29        2.63    131.41 o 
  -3  10   4      164.56      157.55    122.39 o 
  -2  10   4       25.18      128.20    116.31 o 
  -1  10   4        4.25      113.69     79.45 o 
   0  10   4        4.20       47.32     65.69 o 
   1  10   4       45.71      103.00     69.39 o 
   2  10   4        7.23       29.48     80.59 o 
   3  10   4        3.56       75.05     85.52 o 
   4  10   4      215.67      146.59     96.53 o 
   5  10   4      216.64      350.22    130.78 o 
   6  10   4        4.56      180.12    100.89 o 
  -4  11   4       37.68     -123.68    158.35 o 
  -3  11   4       33.35       85.24    123.05 o 
  -2  11   4       35.60       31.54    115.49 o 
  -1  11   4       33.26      109.10     91.00 o 
   0  11   4        5.92      113.29     91.62 o 
   1  11   4        4.71      -17.29    122.21 o 
   2  11   4       57.79       77.76    117.13 o 
   3  11   4        0.06       -0.96    133.72 o 
   4  11   4        0.63      127.79    157.19 o 
 -11   0   5       84.09       49.93     98.56 o 
  -9   0   5        0.29       51.37     68.06 o 
  -7   0   5        3.53        8.52     47.96 o 
  -5   0   5     2018.21     2140.56    122.04 o 
  -3   0   5     1258.75     1241.23     78.12 o 
  -1   0   5    34071.55    33592.23    332.61 o 
   1   0   5    17502.84    19292.60    260.04 o 
   3   0   5     7964.30     7748.89    217.37 o 
   5   0   5      842.88      314.16    239.09 o 
   7   0   5     2034.84     1940.18    319.32 o 
   9   0   5      532.89      713.18    153.09 o 
  11   0   5      237.47      228.91    107.15 o 
 -12   1   5      374.57      183.87    106.94 o 
 -11   1   5      421.03      394.72    124.25 o 
 -10   1   5        2.16       36.41     57.43 o 
  -9   1   5      132.05      203.76     60.44 o 
  -8   1   5       94.93      121.55     42.88 o 
  -7   1   5      281.61      287.82     43.92 o 
  -6   1   5      345.41      374.61     44.23 o 
  -5   1   5      206.91      214.64     34.19 o 
  -4   1   5     3318.74     2790.30    319.93 o 
  -3   1   5     5882.82     6044.04    114.19 o 
  -2   1   5      695.01      649.11     34.28 o 
  -1   1   5        8.49       18.47     13.22 o 
   0   1   5     7628.74     7686.71    142.40 o 
   1   1   5     1325.05     1265.14     71.25 o 
   2   1   5     3388.97     3155.92     80.93 o 
   3   1   5     2940.34     3049.80     93.64 o 
   4   1   5     5981.55     6426.67    312.18 o 
   5   1   5        5.46       41.39     24.68 o 
   6   1   5     2398.90     2425.35    150.23 o 
   7   1   5        2.94       21.95     37.74 o 
   8   1   5     2232.64     2450.92    167.43 o 
   9   1   5       10.33       97.95     60.84 o 
  10   1   5      933.36     1336.65    210.91 o 
  11   1   5      127.61      109.39     69.71 o 
  12   1   5      178.38      321.70     76.63 o 
 -12   2   5      590.35      463.04    135.35 o 
 -11   2   5      386.86      317.08     89.56 o 
 -10   2   5      399.44      359.59    112.80 o 
  -9   2   5       10.87       82.68     55.54 o 
  -8   2   5     1663.23     1677.95    131.62 o 
  -7   2   5      252.76      295.31     44.35 o 
  -6   2   5     2469.75     2454.25     97.11 o 
  -5   2   5       12.58       97.61     27.47 o 
  -4   2   5       30.80       78.74     21.33 o 
  -3   2   5       65.72      111.17     30.07 o 
  -2   2   5    13028.65    13416.52    222.70 o 
  -1   2   5     1355.15     1333.30     46.15 o 
   0   2   5     5339.13     5192.25    159.96 o 
   1   2   5    15914.53    15413.31   1574.40 o 
   2   2   5     3709.02     3837.60     97.67 o 
   3   2   5       58.38       66.89     17.83 o 
   4   2   5      425.71      227.65     73.76 o 
   5   2   5     1192.17      570.14    299.89 o 
   6   2   5       54.30       42.29     38.78 o 
   7   2   5     2562.61     1850.43    437.39 o 
   8   2   5      502.65      515.83    185.36 o 
   9   2   5     2382.15     2240.78    162.67 o 
  10   2   5      141.31      213.32     71.16 o 
  11   2   5      282.14      332.26     86.34 o 
  12   2   5       35.67      176.82    118.73 o 
 -12   3   5      107.67      211.94     93.34 o 
 -11   3   5      378.87      318.87     87.93 o 
 -10   3   5      190.13      417.14     85.89 o 
  -9   3   5     1412.34     1595.52    137.62 o 
  -8   3   5        5.96       48.96     43.95 o 
  -7   3   5     5831.17     5447.86    185.25 o 
  -6   3   5      234.54      216.53     51.19 o 
  -5   3   5     7691.61     7638.87    156.37 o 
  -4   3   5     1021.55     1071.08     50.51 o 
  -3   3   5     4827.00     4436.82    755.70 o 
  -2   3   5       40.22       83.87     17.82 o 
  -1   3   5      213.83      156.56     24.31 o 
   0   3   5      127.67      159.53     34.70 o 
   1   3   5       73.50      106.90     31.06 o 
   2   3   5     1677.31     1873.21     69.09 o 
   3   3   5     2740.54     2777.63     85.60 o 
   4   3   5        3.33        9.09     31.79 o 
   5   3   5       24.03       46.28     38.13 o 
   6   3   5        2.90       20.05     38.43 o 
   7   3   5      153.06      141.58     55.53 o 
   8   3   5       43.80       81.04     45.28 o 
   9   3   5       47.65       21.48     57.75 o 
  10   3   5       66.70      124.46     65.24 o 
  11   3   5       15.30     1711.77   1663.46 o 
  12   3   5       35.41       12.88     73.31 o 
 -12   4   5      147.89      167.38     76.77 o 
 -11   4   5      415.49      401.60    113.99 o 
 -10   4   5     2074.19     2058.82    196.73 o 
  -9   4   5        8.89       18.03     58.61 o 
  -8   4   5     2456.12     2456.68    168.25 o 
  -7   4   5      147.63      189.37     59.66 o 
  -6   4   5     1541.00     1508.59    101.74 o 
  -5   4   5        7.78       44.33     39.98 o 
  -4   4   5      601.07      589.65     45.31 o 
  -3   4   5      261.03      672.33    264.50 o 
  -2   4   5     4368.32     4185.18    113.42 o 
  -1   4   5      610.59      707.19     50.46 o 
   0   4   5     2294.47     2205.02     78.77 o 
   1   4   5      729.97      799.64     50.06 o 
   2   4   5     1220.94     1345.90     67.41 o 
   3   4   5     2164.07     2149.94    303.81 o 
   4   4   5     1914.61     1615.32    233.99 o 
   5   4   5     1811.65     1491.02    338.38 o 
   6   4   5        2.73       13.07     37.91 o 
   7   4   5      972.56      830.76    173.51 o 
   8   4   5       97.40       59.30     53.61 o 
   9   4   5       91.90       49.08     49.91 o 
  10   4   5      501.22      663.04    104.74 o 
  11   4   5      141.70      200.47     80.34 o 
  12   4   5      221.90      191.42     87.48 o 
 -11   5   5      252.94      298.50     83.78 o 
 -10   5   5      356.06      404.58     84.10 o 
  -9   5   5      768.01      885.52    119.79 o 
  -8   5   5       96.82       70.92     54.56 o 
  -7   5   5     1940.23     1992.95    151.54 o 
  -6   5   5      779.82      915.87    106.05 o 
  -5   5   5     1790.10     1779.50    115.15 o 
  -4   5   5     1418.85     1427.86    100.18 o 
  -3   5   5      682.21      751.09     56.49 o 
  -2   5   5     1119.32     1301.56     86.68 o 
  -1   5   5      344.91      377.02     47.97 o 
   0   5   5      287.82      258.21     40.82 o 
   1   5   5      476.98      435.04     57.48 o 
   2   5   5      319.28      304.31     42.30 o 
   3   5   5       19.86       42.57     32.28 o 
   4   5   5     3861.09     3478.06    711.00 o 
   5   5   5      104.65      111.39     50.82 o 
   6   5   5      616.40      535.41    160.80 o 
   7   5   5      101.42       52.04     46.84 o 
   8   5   5        9.18       22.95     52.80 o 
   9   5   5       28.97       58.31     62.97 o 
  10   5   5       20.18       14.12     84.09 o 
  11   5   5       34.76      109.78    101.06 o 
 -11   6   5       10.96        0.44     89.90 o 
 -10   6   5      244.70      262.76     76.04 o 
  -9   6   5       82.83      117.72     64.90 o 
  -8   6   5      224.91      282.12     80.92 o 
  -7   6   5      105.96      173.54     70.95 o 
  -6   6   5       88.78      156.85     62.49 o 
  -5   6   5      851.90      972.30     94.78 o 
  -4   6   5      728.11      768.12     81.55 o 
  -3   6   5     2081.13     1954.26    117.93 o 
  -2   6   5      193.42      203.81     41.70 o 
  -1   6   5      930.48      938.76     73.89 o 
   0   6   5      578.76      673.05     77.20 o 
   1   6   5      186.47      176.75     78.12 o 
   2   6   5       12.37       72.85     46.20 o 
   3   6   5     1042.14      971.74    233.32 o 
   4   6   5        5.68       44.61     48.30 o 
   5   6   5     1389.89     1145.01    450.52 o 
   6   6   5      216.83      248.36     90.28 o 
   7   6   5      262.23      171.31     88.34 o 
   8   6   5       24.86       79.83     60.32 o 
   9   6   5      167.16      112.48     98.68 o 
  10   6   5       89.78       61.84     75.52 o 
  11   6   5      134.36      123.57    109.98 o 
 -10   7   5        4.27       74.92     61.66 o 
  -9   7   5       19.18       54.80     56.92 o 
  -8   7   5        1.64       49.38     64.10 o 
  -7   7   5       12.86       -4.27     54.80 o 
  -6   7   5      155.69      210.36     74.16 o 
  -5   7   5      189.57      131.84     61.80 o 
  -4   7   5      441.63      426.97     89.93 o 
  -3   7   5      531.39      534.97    101.47 o 
  -2   7   5      211.14      243.00     78.33 o 
  -1   7   5       17.01       45.67     52.56 o 
   0   7   5     1036.80     1004.74    229.73 o 
   1   7   5       35.27       51.71     43.62 o 
   2   7   5     1161.80     1272.07    282.25 o 
   3   7   5      123.75      125.66     60.96 o 
   4   7   5      396.06      444.66     95.11 o 
   5   7   5       29.50       54.94     60.47 o 
   6   7   5      318.73      354.71    125.40 o 
   7   7   5        2.91       63.75     71.87 o 
   8   7   5      751.79      482.59    346.51 o 
   9   7   5        3.49      -43.92     83.48 o 
  10   7   5      107.53       91.95     93.29 o 
  -9   8   5       15.86       -6.67     72.01 o 
  -8   8   5       75.23      210.61     90.49 o 
  -7   8   5       62.08      -35.25     65.61 o 
  -6   8   5       61.21       83.30     84.47 o 
  -5   8   5      514.77      529.30    114.07 o 
  -4   8   5      166.31      191.97     63.42 o 
  -3   8   5      143.55      123.44     60.63 o 
  -2   8   5       14.54        9.09     55.34 o 
  -1   8   5       75.99       63.83     65.26 o 
   0   8   5       65.20       78.35     51.58 o 
   1   8   5      265.32      174.50     57.71 o 
   2   8   5      245.52      239.80     61.43 o 
   3   8   5     1696.86     1390.72    605.87 o 
   4   8   5      113.64      140.47     73.82 o 
   5   8   5     1113.28     1289.54    335.21 o 
   6   8   5        3.45       33.77     60.05 o 
   7   8   5      702.59      380.45    220.37 o 
   8   8   5        1.64       28.93     80.12 o 
   9   8   5      161.86       51.49    155.43 o 
  -8   9   5       34.11       50.94     82.61 o 
  -7   9   5       26.06       77.19     98.76 o 
  -6   9   5      104.25      144.65     90.66 o 
  -5   9   5      268.63      386.97    168.95 o 
  -4   9   5       77.27       86.64     86.38 o 
  -3   9   5       26.19      146.25     81.16 o 
  -2   9   5      125.75       65.68     70.11 o 
  -1   9   5      368.38      379.94    121.91 o 
   0   9   5      198.44      191.66     69.49 o 
   1   9   5        2.07        2.91     50.87 o 
   2   9   5      737.49      692.26    320.63 o 
   3   9   5       91.83      156.00     73.03 o 
   4   9   5        2.60       24.12     80.77 o 
   5   9   5        7.27      154.93     94.27 o 
   6   9   5       83.44      142.08    116.08 o 
   7   9   5      158.01      173.34    135.01 o 
   8   9   5       72.95       93.41    118.39 o 
  -6  10   5        3.41      -85.31    108.94 o 
  -5  10   5       22.97      128.10    513.15 o 
  -4  10   5      405.67      773.99    274.64 o 
  -3  10   5       33.63       97.98     79.20 o 
  -2  10   5      350.65      368.54    102.63 o 
  -1  10   5        1.73      -19.53     71.41 o 
   0  10   5      281.47      314.54    119.54 o 
   1  10   5       11.17       67.84     74.54 o 
   2  10   5      148.67      311.20    114.71 o 
   3  10   5       24.86       78.89     79.74 o 
   4  10   5       50.59      137.54    104.37 o 
   5  10   5        9.86      141.45    106.06 o 
   6  10   5      112.17      265.33    119.46 o 
  -4  11   5        0.73       52.05    126.82 o 
  -3  11   5      164.39      273.46    151.54 o 
  -2  11   5        8.56       25.35     96.47 o 
  -1  11   5       94.89      148.45     87.66 o 
   0  11   5      120.15      219.54     87.91 o 
   1  11   5      108.65       -0.73    106.18 o 
   2  11   5        0.10      640.37    432.33 o 
   3  11   5       14.15     -153.09    163.54 o 
   4  11   5        0.62       67.22    115.44 o 
 -10   0   6     1713.32     2067.04    325.89 o 
  -8   0   6     1650.65     1633.08    140.96 o 
  -6   0   6     1757.56     1632.72    119.06 o 
  -4   0   6     3081.84     3069.22    145.37 o 
  -2   0   6       55.06       78.37     32.26 o 
   0   0   6      411.99      389.61    143.25 o 
   2   0   6     1769.97     1464.31    443.43 o 
   4   0   6     1902.89     1879.09    122.08 o 
   6   0   6     4462.70     4930.18    297.49 o 
   8   0   6     1244.93     1658.46    207.70 o 
  10   0   6     3848.41     4877.84    578.19 o 
  12   0   6      307.21      435.06    154.71 o 
 -12   1   6        2.32       65.73     97.19 o 
 -11   1   6     1227.88     1219.94    187.64 o 
 -10   1   6        5.20       55.35     56.40 o 
  -9   1   6     1171.18     1067.14    142.25 o 
  -8   1   6     1900.70     1993.44    120.76 o 
  -7   1   6     1315.36     1345.69     81.27 o 
  -6   1   6      530.95      501.66     51.27 o 
  -5   1   6      728.83      618.54     76.41 o 
  -4   1   6     2759.75     2844.06     90.42 o 
  -3   1   6     1250.12     1290.62     54.22 o 
  -2   1   6     3156.84     2790.90    191.93 o 
  -1   1   6      198.65      227.29     24.79 o 
   0   1   6     4745.50     5175.87    337.19 o 
   1   1   6      585.93      596.08     42.58 o 
   2   1   6     2910.26     2914.27     89.41 o 
   3   1   6       19.13       30.26     19.33 o 
   4   1   6      502.97      332.23     75.16 o 
   5   1   6     2637.79     1743.96    519.26 o 
   6   1   6       38.58       98.04     49.28 o 
   7   1   6     2542.24     2495.02    439.81 o 
   8   1   6       50.11       59.55     60.58 o 
   9   1   6     2389.41     2810.31    203.19 o 
  10   1   6      622.47      557.47    100.72 o 
  11   1   6      143.06      222.03     77.62 o 
  12   1   6       26.88       18.41     58.37 o 
 -12   2   6      142.61       77.53     90.13 o 
 -11   2   6       66.96      115.22     67.84 o 
 -10   2   6       26.57       93.39     53.73 o 
  -9   2   6     3218.65     3044.01    182.57 o 
  -8   2   6      954.96     1036.11    102.83 o 
  -7   2   6     1154.33     1090.92     88.08 o 
  -6   2   6       17.39      201.89     71.85 o 
  -5   2   6     1793.98     1599.83     72.54 o 
  -4   2   6     1109.18     1109.28     87.79 o 
  -3   2   6     2400.43     2397.94     94.63 o 
  -2   2   6     1369.86     1551.54    118.23 o 
  -1   2   6     5844.26     5889.10    163.87 o 
   0   2   6     2205.86     2166.51     81.18 o 
   1   2   6     3255.87     2825.15    168.78 o 
   2   2   6     4920.96     5398.15    116.12 o 
   3   2   6     2495.68     2391.85     78.40 o 
   4   2   6      164.66      203.68     24.43 o 
   5   2   6     2203.26     1428.92    406.42 o 
   6   2   6       10.28       20.15     37.20 o 
   7   2   6     1197.98      872.99    233.90 o 
   8   2   6      555.08      703.20     97.76 o 
   9   2   6     2142.92     2326.23    227.03 o 
  10   2   6       66.80      125.91     69.57 o 
  11   2   6      209.92      177.73     70.09 o 
  12   2   6      164.34      178.50     65.67 o 
 -12   3   6      149.22      140.86     79.55 o 
 -11   3   6      128.43      209.20     73.77 o 
 -10   3   6      349.05      425.60     90.74 o 
  -9   3   6      601.57      659.41     96.69 o 
  -8   3   6      269.39      265.60     77.38 o 
  -7   3   6      666.76      647.04     72.08 o 
  -6   3   6     1077.33     1106.26     86.17 o 
  -5   3   6      227.77      214.35     45.27 o 
  -4   3   6     5647.58     3826.01    755.63 o 
  -3   3   6     5067.37     5417.79    208.66 o 
  -2   3   6    14835.10    15326.59    297.23 o 
  -1   3   6      308.70      308.71     30.01 o 
   0   3   6     7605.50     7602.01    166.97 o 
   1   3   6      194.05      256.49     36.69 o 
   2   3   6     6196.12     6146.56    122.03 o 
   3   3   6     2100.69     2356.92     83.99 o 
   4   3   6     5677.87     4877.90    624.28 o 
   5   3   6     1922.46     1633.83    391.07 o 
   6   3   6      545.88      500.85    110.23 o 
   7   3   6      566.23      304.23    110.05 o 
   8   3   6      259.50      272.42     60.15 o 
   9   3   6     1192.25     1094.54    122.30 o 
  10   3   6       35.80       32.78     64.51 o 
  11   3   6      127.92       50.52     62.23 o 
  12   3   6       18.22       54.35     61.39 o 
 -12   4   6       13.58      -60.15     62.84 o 
 -11   4   6       75.17       91.73     61.83 o 
 -10   4   6      140.44      180.02     70.33 o 
  -9   4   6      642.21      728.66    101.30 o 
  -8   4   6     1672.36     1538.68    131.44 o 
  -7   4   6     1539.06     1537.28    124.93 o 
  -6   4   6      274.89      273.65     56.67 o 
  -5   4   6      173.75      211.31     49.93 o 
  -4   4   6      305.73      265.53     52.43 o 
  -3   4   6     5494.57     5555.19    232.22 o 
  -2   4   6       24.93      103.01     25.51 o 
  -1   4   6     6994.29     6979.85    143.34 o 
   0   4   6      149.71      259.50     51.58 o 
   1   4   6     7323.28     7399.49    188.39 o 
   2   4   6      175.93      249.99     34.92 o 
   3   4   6     1892.07     1910.17    109.65 o 
   4   4   6       16.40       38.39     38.68 o 
   5   4   6     1264.40     1069.37    216.51 o 
   6   4   6      211.35      249.77     61.33 o 
   7   4   6      816.85      861.48    169.57 o 
   8   4   6     1424.15      922.97    244.76 o 
   9   4   6      157.13      217.76     64.28 o 
  10   4   6      203.92      196.01     76.92 o 
  11   4   6       10.73        6.55     66.84 o 
 -11   5   6        5.55       46.89     59.22 o 
 -10   5   6      134.35      130.13     63.75 o 
  -9   5   6       56.85       65.48     58.87 o 
  -8   5   6        6.84       31.56     56.19 o 
  -7   5   6       62.90       53.11     55.14 o 
  -6   5   6      534.12      657.97     78.68 o 
  -5   5   6        1.46       42.38     43.90 o 
  -4   5   6     2347.14     2404.12    127.69 o 
  -3   5   6       26.91       51.96     42.72 o 
  -2   5   6     6391.61     6351.13    166.25 o 
  -1   5   6       64.91       52.80     28.30 o 
   0   5   6     1691.11     1586.70     73.91 o 
   1   5   6      299.63      346.84     41.18 o 
   2   5   6     2220.60     2394.35    142.87 o 
   3   5   6      101.95      126.11     34.92 o 
   4   5   6     2023.87     1748.52    458.11 o 
   5   5   6      134.99       94.97     52.92 o 
   6   5   6      138.41       99.89     79.09 o 
   7   5   6      152.86      106.03     68.09 o 
   8   5   6      148.77      162.58     74.95 o 
   9   5   6      122.63      222.65     71.86 o 
  10   5   6        1.42      -47.72     66.42 o 
  11   5   6      155.59      282.03    229.96 o 
 -11   6   6       82.30      132.80     63.52 o 
 -10   6   6      230.73      242.97     64.42 o 
  -9   6   6       39.36       92.47     62.94 o 
  -8   6   6       61.12      118.92     61.89 o 
  -7   6   6       27.33        7.53     53.23 o 
  -6   6   6      670.61      659.66     96.23 o 
  -5   6   6       91.25      107.00     49.20 o 
  -4   6   6      283.73      343.47     82.70 o 
  -3   6   6      152.55      215.06     52.56 o 
  -2   6   6       11.72      -11.61     53.37 o 
  -1   6   6      732.93      846.48     81.88 o 
   0   6   6       82.47      148.90     49.03 o 
   1   6   6      420.01      511.70    106.52 o 
   2   6   6      878.67      869.31    175.61 o 
   3   6   6     1156.18      964.87    227.36 o 
   4   6   6      415.54      426.29    155.38 o 
   5   6   6      252.99      250.90     63.23 o 
   6   6   6      722.20      502.53    266.90 o 
   7   6   6      214.67      163.03     84.59 o 
   8   6   6      520.07      388.98    117.02 o 
   9   6   6       83.18       21.44     66.22 o 
  10   6   6      151.21      137.25     94.76 o 
 -10   7   6      179.09      177.29     68.00 o 
  -9   7   6      499.61      454.69     95.97 o 
  -8   7   6       45.89        5.40     64.11 o 
  -7   7   6      521.41      606.93    116.77 o 
  -6   7   6       53.89       13.64     60.21 o 
  -5   7   6      265.35      301.05     90.04 o 
  -4   7   6        0.00       45.19     64.11 o 
  -3   7   6        3.62        8.15     64.60 o 
  -2   7   6       17.36       68.04     64.68 o 
  -1   7   6       26.15      160.89     70.29 o 
   0   7   6       17.26       31.51     49.00 o 
   1   7   6      136.09      134.62     51.84 o 
   2   7   6       22.93       40.12     49.37 o 
   3   7   6     1511.82     1109.63    478.38 o 
   4   7   6       18.73      -30.20     54.62 o 
   5   7   6      310.51      476.62    132.01 o 
   6   7   6       13.64       -3.89     60.07 o 
   7   7   6      126.55      175.19     75.50 o 
   8   7   6       42.34      107.05     95.96 o 
   9   7   6       11.68       60.08     99.17 o 
  10   7   6        7.38       62.19     96.35 o 
  -9   8   6      165.04      141.02     89.03 o 
  -8   8   6      135.93      151.51     95.43 o 
  -7   8   6      115.69      145.31     80.25 o 
  -6   8   6       59.70       58.14     73.46 o 
  -5   8   6      160.32      214.03     91.07 o 
  -4   8   6      540.53      586.52    112.75 o 
  -3   8   6       79.33      143.86     75.63 o 
  -2   8   6       20.28       11.24     63.29 o 
  -1   8   6       23.78       72.82     65.52 o 
   0   8   6       35.74       21.47     55.30 o 
   1   8   6       98.93      142.73     57.01 o 
   2   8   6      349.26      308.45     63.21 o 
   3   8   6       52.83       56.40     61.63 o 
   4   8   6       29.09       -9.13     79.25 o 
   5   8   6      423.72      395.41    172.07 o 
   6   8   6      112.67       98.82     68.23 o 
   7   8   6      169.80      233.34    118.68 o 
   8   8   6      102.06       51.81     86.05 o 
   9   8   6       19.51      -67.99     88.80 o 
  -8   9   6      144.49      134.89    102.01 o 
  -7   9   6       66.02       53.29     83.50 o 
  -6   9   6      399.37      580.52    193.51 o 
  -5   9   6       42.52       50.39     86.00 o 
  -4   9   6      642.72      957.97    177.01 o 
  -3   9   6       57.29       -6.74     68.35 o 
  -2   9   6        3.43        8.90     72.25 o 
  -1   9   6      188.42      190.47     72.60 o 
   0   9   6      185.38      250.84     77.47 o 
   1   9   6       15.74       35.22     59.95 o 
   2   9   6      273.10      347.98    137.70 o 
   3   9   6      263.52      259.88    107.05 o 
   4   9   6       51.29      140.44     90.59 o 
   5   9   6        1.22       -3.01     78.59 o 
   6   9   6        3.12      178.34    110.15 o 
   7   9   6      124.61      118.06    119.32 o 
  -6  10   6      157.60       57.68    123.14 o 
  -5  10   6      547.60      660.97    153.28 o 
  -4  10   6        8.48       -9.94     81.69 o 
  -3  10   6       15.29       53.24     87.06 o 
  -2  10   6       24.43       56.08     77.25 o 
  -1  10   6       49.61      144.50     78.75 o 
   0  10   6        0.45      -17.30     64.11 o 
   1  10   6       37.67       90.57     84.10 o 
   2  10   6       17.73       11.53    105.91 o 
   3  10   6        7.53       10.92     70.48 o 
   4  10   6      231.89      248.14     98.77 o 
   5  10   6       50.35      136.24    108.63 o 
   6  10   6       54.78      139.55    110.41 o 
  -3  11   6       47.36      171.18    123.12 o 
  -2  11   6       24.30      -45.26     82.62 o 
  -1  11   6        0.97      -79.23    111.59 o 
   0  11   6       12.32      -46.88     73.62 o 
   1  11   6        1.09       21.13     78.87 o 
   2  11   6       95.77      -49.61     77.36 o 
   3  11   6        0.04      -22.67     92.90 o 
 -11   0   7      611.54      660.98    190.54 o 
  -9   0   7      737.27      607.78    122.17 o 
  -7   0   7     4894.81     4648.03    212.14 o 
  -5   0   7     5541.04     5730.94    211.40 o 
  -3   0   7     7763.72     8211.16    214.45 o 
  -1   0   7     3667.44     3488.19    121.12 o 
   1   0   7     1927.48     1865.32     90.70 o 
   3   0   7      232.12      239.07     50.35 o 
   5   0   7      256.87      257.11     68.32 o 
   7   0   7        9.46       34.79     69.14 o 
   9   0   7       13.52      216.74    155.72 o 
  11   0   7      168.85       94.39     94.32 o 
 -12   1   7      509.25      462.26    132.84 o 
 -11   1   7      116.24       75.52     75.36 o 
 -10   1   7      701.34      775.38    152.10 o 
  -9   1   7       97.88      121.64     50.12 o 
  -8   1   7     1740.67     1679.03    111.32 o 
  -7   1   7       28.72       55.22     33.28 o 
  -6   1   7     2256.04     1901.01    198.50 o 
  -5   1   7       31.14       55.17     29.46 o 
  -4   1   7     8016.41     8000.49    155.41 o 
  -3   1   7     2577.18     2537.72     88.05 o 
  -2   1   7     1405.49     1244.34    121.18 o 
  -1   1   7       33.84       87.26     23.70 o 
   0   1   7     4807.39     4862.67    100.13 o 
   1   1   7      109.59      147.04     22.85 o 
   2   1   7     2455.11     2393.96     79.48 o 
   3   1   7     6764.38     7161.75    150.83 o 
   4   1   7      618.42      722.03     54.25 o 
   5   1   7     2647.78     2452.20    240.71 o 
   6   1   7      101.73       82.62     38.18 o 
   7   1   7      751.79      497.27    183.02 o 
   8   1   7     1612.87     1721.51    145.47 o 
   9   1   7       20.67       18.70     57.57 o 
  10   1   7       52.65      127.78     71.74 o 
  11   1   7       13.16       32.41     60.85 o 
  12   1   7       56.05        6.97     55.46 o 
 -12   2   7       71.62      182.17     99.37 o 
 -11   2   7      660.41      591.97    144.95 o 
 -10   2   7        3.65       10.20     55.21 o 
  -9   2   7     1341.53     1311.91    120.62 o 
  -8   2   7       16.22       19.97     44.36 o 
  -7   2   7     3330.55     3149.15    144.11 o 
  -6   2   7      144.56      183.82     48.23 o 
  -5   2   7     5786.35     5104.26    552.97 o 
  -4   2   7     1733.73     1595.51     85.68 o 
  -3   2   7      664.76      552.30     51.09 o 
  -2   2   7     8215.10     8718.03    182.97 o 
  -1   2   7       53.79       56.97     18.91 o 
   0   2   7     3657.64     3817.76     95.16 o 
   1   2   7      410.54      406.51     36.18 o 
   2   2   7     2976.48     3052.47     91.22 o 
   3   2   7      600.99      710.28     49.13 o 
   4   2   7      808.12      825.17     66.50 o 
   5   2   7      724.03      526.40    150.10 o 
   6   2   7     1035.49      496.18    270.10 o 
   7   2   7      523.49      342.09    118.66 o 
   8   2   7     1963.28     1963.19    155.52 o 
   9   2   7        3.01       17.30     60.42 o 
  10   2   7       71.65      159.66     75.71 o 
  11   2   7       12.70       41.05     78.56 o 
  12   2   7      278.16      259.12     76.38 o 
 -12   3   7       71.16      104.79    101.00 o 
 -11   3   7        1.78      -21.92     59.11 o 
 -10   3   7      574.50      510.28     92.04 o 
  -9   3   7       18.83       21.26     58.49 o 
  -8   3   7      344.82      311.89     68.53 o 
  -7   3   7      542.17      579.57     73.36 o 
  -6   3   7        6.29      -19.38     35.65 o 
  -5   3   7      119.13      129.61     42.53 o 
  -4   3   7      345.86      427.33     53.04 o 
  -3   3   7    11852.17    12672.08    240.51 o 
  -2   3   7     2613.37     2686.75    101.35 o 
  -1   3   7      259.68      246.43     27.13 o 
   0   3   7      512.09      550.11     52.48 o 
   1   3   7     2494.79     2451.01    113.30 o 
   2   3   7     3258.13     3637.43    264.76 o 
   3   3   7     9325.59    10252.23    210.58 o 
   4   3   7      907.16      929.68     51.73 o 
   5   3   7     3310.92     2472.89    539.62 o 
   6   3   7       54.01       59.44     43.84 o 
   7   3   7     2367.32     1764.27    475.33 o 
   8   3   7       19.56       -0.44     43.77 o 
   9   3   7      519.14      598.94     93.62 o 
  10   3   7        3.17       58.93     65.22 o 
  11   3   7      462.54      564.22    102.20 o 
  12   3   7       81.56       24.95     56.15 o 
 -11   4   7      101.85      167.49     61.75 o 
 -10   4   7       49.89       73.34     63.91 o 
  -9   4   7      134.29      143.23     70.75 o 
  -8   4   7      128.63      213.66     59.60 o 
  -7   4   7      422.75      407.41     73.05 o 
  -6   4   7      407.35      488.06     64.24 o 
  -5   4   7        5.48       54.67     38.41 o 
  -4   4   7     1769.73     1915.81    109.63 o 
  -3   4   7       66.01      111.08     36.99 o 
  -2   4   7     1591.47     1650.24     67.87 o 
  -1   4   7      289.38      348.40     34.24 o 
   0   4   7     1734.59     1793.58     94.31 o 
   1   4   7       48.44      141.08     40.50 o 
   2   4   7     1755.63     1798.19     67.41 o 
   3   4   7       36.07       74.19     31.27 o 
   4   4   7     2997.08     2713.79    563.40 o 
   5   4   7      332.54      271.82     93.23 o 
   6   4   7     1575.90     1333.63    302.55 o 
   7   4   7       36.24       27.53     46.31 o 
   8   4   7     1325.59     1111.54    256.03 o 
   9   4   7      254.65      289.44     94.69 o 
  10   4   7      554.83      560.84    107.64 o 
  11   4   7       37.43      118.60    103.78 o 
 -11   5   7      177.05      156.51     74.19 o 
 -10   5   7      195.65      206.57     68.33 o 
  -9   5   7       96.03      120.69     67.63 o 
  -8   5   7     1343.05     1302.13    128.51 o 
  -7   5   7       16.34       60.96     50.44 o 
  -6   5   7      227.73      256.99     58.22 o 
  -5   5   7       98.31      128.61     44.61 o 
  -4   5   7     1300.89     1378.72     99.48 o 
  -3   5   7     1016.28     1124.42     95.80 o 
  -2   5   7       17.87       30.99     26.79 o 
  -1   5   7      594.52      676.90     66.90 o 
   0   5   7      503.08      574.03     72.91 o 
   1   5   7     1869.08     2040.64    113.93 o 
   2   5   7      305.23      371.77     59.22 o 
   3   5   7      207.59      211.82     53.70 o 
   4   5   7        1.72        3.60     48.90 o 
   5   5   7     1570.77     1196.46    427.90 o 
   6   5   7      258.67      224.07     73.97 o 
   7   5   7      368.05      319.06    126.01 o 
   8   5   7       31.11       71.07     54.09 o 
   9   5   7      430.80      415.77    129.01 o 
  10   5   7       11.43      103.08     70.35 o 
  11   5   7      175.35      108.83    112.80 o 
 -10   6   7       36.65       58.62     57.96 o 
  -9   6   7      687.03      632.72     97.17 o 
  -8   6   7        1.83       13.20     57.89 o 
  -7   6   7      266.40     1605.88   1151.32 o 
  -6   6   7      140.82      154.53     58.61 o 
  -5   6   7      286.76      393.44     67.86 o 
  -4   6   7       41.75       51.77     42.00 o 
  -3   6   7      325.86      478.09     77.70 o 
  -2   6   7      407.42      388.71     77.01 o 
  -1   6   7     1121.09     1161.57    101.18 o 
   0   6   7       45.13       51.18     43.84 o 
   1   6   7     1387.14     1376.39    129.77 o 
   2   6   7      484.10      413.07     72.23 o 
   3   6   7      433.55      240.21    139.75 o 
   4   6   7      189.55      165.65     91.78 o 
   5   6   7      209.89      190.37     60.91 o 
   6   6   7       10.55       41.32     71.53 o 
   7   6   7      257.30      250.71     86.02 o 
   8   6   7      107.18       88.83     64.02 o 
   9   6   7        6.34        7.02     64.95 o 
  10   6   7       73.07       -2.17    116.56 o 
 -10   7   7      105.53      182.66     94.70 o 
  -9   7   7       89.57      102.75     81.04 o 
  -8   7   7      351.91      452.34    105.05 o 
  -7   7   7      218.26      189.04     83.65 o 
  -6   7   7      522.18      641.36    121.44 o 
  -5   7   7       47.09       85.67     65.02 o 
  -4   7   7      183.25      215.10     69.74 o 
  -3   7   7       32.20       -6.28     60.06 o 
  -2   7   7     1933.10     2127.13    246.38 o 
  -1   7   7      140.58      148.32     69.04 o 
   0   7   7      798.46      706.49     98.90 o 
   1   7   7        0.26       45.03     47.18 o 
   2   7   7      585.95      497.89    107.80 o 
   3   7   7      283.45      223.44     92.73 o 
   4   7   7      230.57      178.35     76.35 o 
   5   7   7       77.99       29.47     64.04 o 
   6   7   7       58.37      109.88     74.87 o 
   7   7   7        0.36       24.43     64.40 o 
   8   7   7        8.70       34.68     69.15 o 
   9   7   7        5.00      -11.76     68.62 o 
  -9   8   7      399.69      419.72    103.94 o 
  -8   8   7      245.93      219.34    116.74 o 
  -7   8   7      670.53      738.94    139.22 o 
  -6   8   7      164.49      195.32    150.73 o 
  -5   8   7      535.66      514.00    118.59 o 
  -4   8   7        1.92       -9.55     80.94 o 
  -3   8   7     1081.37     1131.39    275.40 o 
  -2   8   7       87.28      148.66     74.77 o 
  -1   8   7      413.43      428.15    119.87 o 
   0   8   7      333.80      311.93    127.08 o 
   1   8   7       43.84       45.30     47.51 o 
   2   8   7      240.79      250.51    115.32 o 
   3   8   7      104.76       79.34     73.27 o 
   4   8   7      212.90      165.89     77.29 o 
   5   8   7        0.20      123.61     72.65 o 
   6   8   7       25.99       24.83     66.57 o 
   7   8   7       29.12       24.71     72.92 o 
   8   8   7       14.85       32.39    100.69 o 
   9   8   7       24.55      131.61     89.42 o 
  -7   9   7        5.37       62.34    103.28 o 
  -6   9   7      182.22      189.02    100.31 o 
  -5   9   7      218.48      216.30    108.05 o 
  -4   9   7      122.33      251.19     91.15 o 
  -3   9   7      364.75      205.06    101.28 o 
  -2   9   7      519.94      497.04    323.59 o 
  -1   9   7      318.88      314.25     91.52 o 
   0   9   7       96.22      130.60     69.95 o 
   1   9   7       59.38       71.57     64.82 o 
   2   9   7        2.41      -11.76     61.82 o 
   3   9   7      554.64      513.17    160.84 o 
   4   9   7        4.02       54.35     74.21 o 
   5   9   7      537.06      553.19    212.81 o 
   6   9   7       43.48      123.27     70.12 o 
   7   9   7      150.26      472.09    254.93 o 
  -6  10   7        3.20       44.38     96.62 o 
  -5  10   7        8.20       29.49     93.81 o 
  -4  10   7       14.36       35.56     81.08 o 
  -3  10   7        1.87      148.33     73.78 o 
  -2  10   7      148.47      257.45     81.71 o 
  -1  10   7      231.57      133.32     74.93 o 
   0  10   7      391.45      437.69    101.85 o 
   1  10   7        0.97       76.85     73.69 o 
   2  10   7      369.16      382.62    386.34 o 
   3  10   7      268.52      197.05    101.04 o 
   4  10   7        8.07       -7.07     72.24 o 
   5  10   7       18.43      212.17    118.49 o 
   6  10   7      117.53      106.83    152.92 o 
  -3  11   7       19.88      -58.43    104.47 o 
  -2  11   7       24.01       67.93     73.50 o 
  -1  11   7      178.13      142.07     73.02 o 
   0  11   7       39.06      -17.03     81.84 o 
   1  11   7       76.50       80.84    102.33 o 
   2  11   7        7.95       -4.05     86.06 o 
   3  11   7       76.57       -7.20    100.20 o 
 -12   0   8      117.08       98.56    127.47 o 
 -10   0   8     1463.51     1545.35    282.53 o 
  -8   0   8     1264.18     1194.95    157.48 o 
  -6   0   8     7129.23     7061.62    257.31 o 
  -4   0   8     3828.15     3529.71    154.90 o 
  -2   0   8     5308.92     4929.50    164.68 o 
   0   0   8    21163.56    21562.11    550.60 o 
   2   0   8     1825.00     1591.34    192.65 o 
   4   0   8     6058.69     6238.18    233.19 o 
   6   0   8       25.24       90.07     46.88 o 
   8   0   8     1272.85     1493.53    218.14 o 
  10   0   8       86.03      119.03     92.42 o 
  12   0   8        0.46       39.43     78.22 o 
 -12   1   8      161.56      296.88    110.09 o 
 -11   1   8      364.12      358.52     94.14 o 
 -10   1   8      319.32      250.17     78.14 o 
  -9   1   8      524.84      615.44     86.67 o 
  -8   1   8        5.43       -6.27     39.37 o 
  -7   1   8     2191.24     1810.96    358.69 o 
  -6   1   8        1.56       25.02     34.50 o 
  -5   1   8     2771.48     2549.48     98.80 o 
  -4   1   8      381.29      469.31     53.28 o 
  -3   1   8     3054.93     2731.75     87.52 o 
  -2   1   8        6.32       45.38     23.57 o 
  -1   1   8    13888.78    14947.35    281.36 o 
   0   1   8        7.07       24.53     20.43 o 
   1   1   8     2476.58     2386.05     89.82 o 
   2   1   8      820.83      888.32     53.31 o 
   3   1   8     3796.19     3614.37    110.68 o 
   4   1   8     1191.24     1523.62     88.35 o 
   5   1   8     4143.12     3986.24    515.58 o 
   6   1   8      731.38      560.33    153.59 o 
   7   1   8     1804.02     2046.01    154.54 o 
   8   1   8      285.96      381.28     81.89 o 
   9   1   8      121.19      156.59     66.92 o 
  10   1   8      275.76      307.49     82.40 o 
  11   1   8       26.81       27.25     48.69 o 
  12   1   8      149.55       97.39     86.07 o 
 -12   2   8        6.09      -39.09     74.37 o 
 -11   2   8     1055.02     1015.06    189.23 o 
 -10   2   8      167.41      100.84     60.43 o 
  -9   2   8       64.86       58.83     51.52 o 
  -8   2   8       19.16       75.18     47.28 o 
  -7   2   8      559.03      538.34     69.90 o 
  -6   2   8      542.84      443.51    105.58 o 
  -5   2   8      497.35      555.15     62.14 o 
  -4   2   8     7192.02     7521.88    192.54 o 
  -3   2   8     1991.34     1943.65    102.86 o 
  -2   2   8     5987.30     6279.94    165.43 o 
  -1   2   8       17.46       40.29     18.78 o 
   0   2   8     4185.67     4399.76     98.53 o 
   1   2   8     1673.23     1670.67     70.01 o 
   2   2   8     3531.17     3504.96    102.55 o 
   3   2   8     3740.10     3541.93    106.40 o 
   4   2   8     7806.82     8308.42    255.25 o 
   5   2   8      510.81      445.68     66.68 o 
   6   2   8      548.18      403.37    121.17 o 
   7   2   8       55.59       82.18     45.78 o 
   8   2   8       73.35      112.35     63.10 o 
   9   2   8     1997.95     2319.80    212.17 o 
  10   2   8      203.03      241.49     85.48 o 
  11   2   8      196.09      211.44     67.76 o 
  12   2   8        3.82        2.24     49.95 o 
 -12   3   8      414.68      529.34    144.50 o 
 -11   3   8        0.36       52.52     58.30 o 
 -10   3   8      623.03      671.67    104.67 o 
  -9   3   8     1110.83      991.19    111.24 o 
  -8   3   8      789.27      686.54     89.25 o 
  -7   3   8      489.31      542.02     70.51 o 
  -6   3   8      700.88      693.22     72.77 o 
  -5   3   8      135.33      167.03     45.86 o 
  -4   3   8      269.25      311.82     49.25 o 
  -3   3   8       90.41      110.83     36.17 o 
  -2   3   8     1503.43     1566.78     80.46 o 
  -1   3   8     1043.90      969.60     48.93 o 
   0   3   8       99.96      118.19     34.12 o 
   1   3   8      189.89      264.84     42.90 o 
   2   3   8       45.41       41.10     23.67 o 
   3   3   8     8080.28     8924.28    219.89 o 
   4   3   8     2306.85     2288.71    104.55 o 
   5   3   8      135.00      142.95     44.27 o 
   6   3   8     1068.67      897.64    213.50 o 
   7   3   8       44.27       42.93     53.57 o 
   8   3   8      695.56      497.81    134.45 o 
   9   3   8      209.07      162.71     67.68 o 
  10   3   8      514.21      688.66    124.24 o 
  11   3   8        0.49      -50.27     53.86 o 
  12   3   8      371.65      393.67    160.26 o 
 -11   4   8      395.80      463.23     90.07 o 
 -10   4   8      676.80      746.86    108.23 o 
  -9   4   8      371.19      374.93     82.87 o 
  -8   4   8        9.44       33.54     53.95 o 
  -7   4   8     1355.23     1403.86    108.45 o 
  -6   4   8      246.96      257.79     56.14 o 
  -5   4   8     1522.79     1127.25    207.30 o 
  -4   4   8      265.60      287.94     51.13 o 
  -3   4   8      631.71      706.33     78.00 o 
  -2   4   8      837.77      879.70     50.05 o 
  -1   4   8       20.42       40.28     19.15 o 
   0   4   8      909.59     1002.39     77.10 o 
   1   4   8      901.83     1011.68     77.99 o 
   2   4   8     2639.81     2511.34    118.68 o 
   3   4   8     1466.60     1412.75     73.05 o 
   4   4   8      222.39      208.35     46.38 o 
   5   4   8      594.47      499.50    109.02 o 
   6   4   8      762.22      459.74    167.91 o 
   7   4   8     1585.87     1430.61    323.89 o 
   8   4   8      651.72      394.46    106.89 o 
   9   4   8      392.22      374.68    111.74 o 
  10   4   8       95.39       25.75     70.08 o 
  11   4   8      142.07      242.98     84.16 o 
 -11   5   8      154.05      239.16     66.49 o 
 -10   5   8       94.58      110.96     59.45 o 
  -9   5   8      424.84      477.03     95.26 o 
  -8   5   8      981.99      861.69    106.37 o 
  -7   5   8      145.71      258.55     61.37 o 
  -6   5   8      819.80      751.08     82.07 o 
  -5   5   8     1290.77     1099.21    197.44 o 
  -4   5   8       49.89       96.72     42.53 o 
  -3   5   8      604.28      659.56     67.22 o 
  -2   5   8        0.57       20.81     51.34 o 
  -1   5   8     2868.01     2814.89    130.03 o 
   0   5   8       45.48      110.26     47.45 o 
   1   5   8      544.58      725.95     74.67 o 
   2   5   8        7.02       14.14     40.95 o 
   3   5   8      177.13      191.05     48.83 o 
   4   5   8     3308.16     2456.68    800.21 o 
   5   5   8      367.78      265.79    121.86 o 
   6   5   8       94.81       92.55     61.59 o 
   7   5   8       52.64        2.37     62.39 o 
   8   5   8      476.69      452.89    107.72 o 
   9   5   8      106.39       71.21     70.90 o 
  10   5   8      181.32      179.32     88.03 o 
  11   5   8       54.13       24.25     72.67 o 
 -10   6   8      284.89      296.31     77.57 o 
  -9   6   8      287.92      198.69     65.83 o 
  -8   6   8      624.68      681.09    100.92 o 
  -7   6   8       71.96      110.04     59.83 o 
  -6   6   8     1477.37     1482.65    161.77 o 
  -5   6   8      158.86      104.27     60.72 o 
  -4   6   8     1096.12     1150.60    119.64 o 
  -3   6   8      125.81       90.91     58.75 o 
  -2   6   8     2190.41     2463.26    171.58 o 
  -1   6   8      694.35      719.57     95.82 o 
   0   6   8      734.11      774.17     97.09 o 
   1   6   8      281.87      253.79     58.91 o 
   2   6   8     1371.56     1171.48    318.99 o 
   3   6   8      182.24      219.16     69.31 o 
   4   6   8       47.75       29.81     59.37 o 
   5   6   8     1517.25     1251.23    446.80 o 
   6   6   8      165.02      224.27     75.16 o 
   7   6   8      207.34      158.24     99.99 o 
   8   6   8        4.45       99.91     70.00 o 
   9   6   8       41.37      111.28     85.23 o 
  10   6   8        6.35       39.93     84.33 o 
  -9   7   8      515.36      577.83    117.77 o 
  -8   7   8       50.36       81.43    107.59 o 
  -7   7   8      373.73      378.64    104.74 o 
  -6   7   8       58.63       33.30     77.16 o 
  -5   7   8      930.12     1017.45    129.56 o 
  -4   7   8      173.06      185.06     90.79 o 
  -3   7   8     1770.97     2000.61    330.59 o 
  -2   7   8       14.29       87.15     64.33 o 
  -1   7   8      334.20      453.00     95.97 o 
   0   7   8      172.85      182.28     66.96 o 
   1   7   8      150.00      191.47     58.08 o 
   2   7   8      274.33      185.34     73.58 o 
   3   7   8      487.75      285.35    227.91 o 
   4   7   8       56.72       26.09     57.25 o 
   5   7   8      444.33      321.87    146.45 o 
   6   7   8        7.36       55.81     82.97 o 
   7   7   8      192.25      147.44     77.71 o 
   8   7   8        3.64      112.14     75.77 o 
   9   7   8       70.79       73.16     79.31 o 
  -8   8   8      110.18      125.69     86.90 o 
  -7   8   8        0.37      -66.42     66.42 o 
  -6   8   8      263.77      254.61     90.68 o 
  -5   8   8       15.54       47.63     65.57 o 
  -4   8   8       50.65       84.28     80.73 o 
  -3   8   8       10.41      -22.95     66.18 o 
  -2   8   8      847.53      981.95    185.21 o 
  -1   8   8      390.67      565.05    102.46 o 
   0   8   8     1167.77     1199.44    305.75 o 
   1   8   8      308.42      287.93     75.30 o 
   2   8   8      815.02      594.55    217.95 o 
   3   8   8       11.03       19.57     64.12 o 
   4   8   8      594.24      447.56    157.58 o 
   5   8   8        5.26       35.01     67.56 o 
   6   8   8      108.24      116.53     70.96 o 
   7   8   8       21.30        5.09     69.62 o 
   8   8   8       57.99      152.34    125.83 o 
  -7   9   8       17.07       20.37     83.03 o 
  -6   9   8        0.63       20.26     74.39 o 
  -5   9   8        3.48       -7.24     83.39 o 
  -4   9   8       28.73       -4.27     70.22 o 
  -3   9   8      219.62      341.43    269.07 o 
  -2   9   8      318.88      257.63     84.84 o 
  -1   9   8       10.31       15.08     63.54 o 
   0   9   8       13.67       63.35     67.27 o 
   1   9   8      400.56      390.56    107.84 o 
   2   9   8       22.04       17.81     74.09 o 
   3   9   8       25.75       29.18     65.77 o 
   4   9   8       32.57      118.11     71.41 o 
   5   9   8      214.30      272.64     92.37 o 
   6   9   8        9.65       71.85     63.22 o 
   7   9   8        0.94      109.99    172.14 o 
  -5  10   8        0.52       85.76     97.84 o 
  -4  10   8       46.97      -35.87     77.48 o 
  -3  10   8       15.90      105.91     73.24 o 
  -2  10   8       10.19       58.57     75.02 o 
  -1  10   8       82.77       82.87     68.00 o 
   0  10   8       31.38       35.18     59.78 o 
   1  10   8       87.43      138.46     91.15 o 
   2  10   8       75.98      126.24     84.86 o 
   3  10   8       13.94     -102.48    124.51 o 
   4  10   8       44.30      -34.55     81.25 o 
   5  10   8        7.80       71.30     69.76 o 
  -3  11   8        1.70      174.41     90.22 o 
  -2  11   8       12.86       77.11     69.80 o 
  -1  11   8       43.57       42.92     65.33 o 
   0  11   8        1.78       47.57     76.68 o 
   1  11   8        9.13      100.38     89.00 o 
   2  11   8       13.97      133.36    115.29 o 
 -11   0   9      646.70      713.54    193.17 o 
  -9   0   9     1162.11     1009.46    330.49 o 
  -7   0   9     1464.91     1381.21    124.26 o 
  -5   0   9     2428.95     2497.90    149.08 o 
  -3   0   9     5043.93     4721.83    171.17 o 
  -1   0   9     5460.97     5363.79    169.42 o 
   1   0   9     8886.76     8781.36    219.53 o 
   3   0   9     9816.30     7346.75   2325.19 o 
   5   0   9     7957.11     8145.62    293.98 o 
   7   0   9     1383.09     1669.10    204.62 o 
   9   0   9      347.71      389.42    134.49 o 
  11   0   9     1020.25     1345.61    367.94 o 
 -12   1   9       53.12       30.20     68.29 o 
 -11   1   9      106.67      128.78    120.89 o 
 -10   1   9      123.51      166.20     70.12 o 
  -9   1   9      182.21      145.05     59.23 o 
  -8   1   9        0.44        4.48     40.72 o 
  -7   1   9     2956.45     2696.43    135.58 o 
  -6   1   9      849.19      749.74     72.13 o 
  -5   1   9     1519.03     1567.40     81.66 o 
  -4   1   9     1601.20     1660.10     79.36 o 
  -3   1   9       31.68       20.91     27.02 o 
  -2   1   9     2752.92     2314.04    233.71 o 
  -1   1   9     1762.10     1724.77     68.94 o 
   0   1   9     2755.42     2843.04     87.92 o 
   1   1   9      328.63      339.44     34.42 o 
   2   1   9     9383.85     9518.87    194.91 o 
   3   1   9       51.60      119.04     33.16 o 
   4   1   9     6841.13     6815.06    169.20 o 
   5   1   9       42.62      135.86     53.74 o 
   6   1   9      900.15      554.52    181.21 o 
   7   1   9       16.66       31.24     55.13 o 
   8   1   9      268.94      368.71    102.61 o 
   9   1   9        2.08       35.24     65.20 o 
  10   1   9      512.78      654.01    111.60 o 
  11   1   9        3.33       77.95     66.68 o 
  12   1   9      161.97      192.27     76.73 o 
 -12   2   9      251.62      244.48     98.80 o 
 -11   2   9      121.45      136.85     87.39 o 
 -10   2   9      234.82      141.78     68.17 o 
  -9   2   9       40.43       20.00     47.58 o 
  -8   2   9     1908.97     1895.97    124.64 o 
  -7   2   9     1080.98      871.31    150.44 o 
  -6   2   9     1098.78     1154.32     89.08 o 
  -5   2   9       32.57       31.09     37.37 o 
  -4   2   9     3721.62     3572.01    174.21 o 
  -3   2   9       77.67       61.28     31.44 o 
  -2   2   9     2852.26     2586.76     82.22 o 
  -1   2   9      537.88      598.07     44.84 o 
   0   2   9      996.73     1012.88     53.51 o 
   1   2   9      813.16      901.17     56.37 o 
   2   2   9      794.04      847.54     56.07 o 
   3   2   9      567.62      482.67     45.33 o 
   4   2   9      381.75      409.57     45.24 o 
   5   2   9      317.51      312.53     63.98 o 
   6   2   9      283.15      282.38     85.85 o 
   7   2   9      230.95      152.78     48.01 o 
   8   2   9      191.71      239.75     73.52 o 
   9   2   9      701.98      771.80    118.29 o 
  10   2   9       49.52      102.13     70.19 o 
  11   2   9      198.27      173.02     65.35 o 
  12   2   9      101.25      103.76     64.59 o 
 -12   3   9       11.66       65.54     84.47 o 
 -11   3   9      315.57      266.84     80.51 o 
 -10   3   9      113.58       68.86     58.45 o 
  -9   3   9     2013.79     1895.21    150.36 o 
  -8   3   9      149.08       79.71     53.52 o 
  -7   3   9     4564.97     4404.48    182.71 o 
  -6   3   9       28.33       17.40     36.61 o 
  -5   3   9     5375.78     5600.76    198.54 o 
  -4   3   9        0.30       28.22     35.83 o 
  -3   3   9       67.30      135.54     38.05 o 
  -2   3   9        0.88       27.40     28.88 o 
  -1   3   9      721.52      704.84     43.79 o 
   0   3   9      106.82      105.52     35.95 o 
   1   3   9      597.30      718.54     64.37 o 
   2   3   9      664.59      961.58    107.84 o 
   3   3   9      547.65      609.78     55.12 o 
   4   3   9       45.45       66.27     28.29 o 
   5   3   9       33.00       37.15     39.78 o 
   6   3   9       99.30       85.59     43.26 o 
   7   3   9       56.49       60.08     47.57 o 
   8   3   9      141.08      188.85     58.26 o 
   9   3   9        2.79      106.89     62.67 o 
  10   3   9      160.79      179.15     79.19 o 
  11   3   9       44.53       49.71     60.68 o 
 -11   4   9      373.56      351.13     82.59 o 
 -10   4   9      731.76      780.61    107.16 o 
  -9   4   9       28.88       56.70     55.97 o 
  -8   4   9      548.96      650.95     93.89 o 
  -7   4   9       69.97       51.74     44.51 o 
  -6   4   9      802.59      687.61     79.86 o 
  -5   4   9      381.74      357.93     57.51 o 
  -4   4   9     3347.02     3164.21    137.81 o 
  -3   4   9       48.37       83.64     40.82 o 
  -2   4   9     3511.96     3604.41    128.12 o 
  -1   4   9       52.95       70.66     20.29 o 
   0   4   9     3783.31     3697.51    139.21 o 
   1   4   9       53.13      108.57     40.06 o 
   2   4   9       88.52       69.80     38.96 o 
   3   4   9      126.10      164.31     44.58 o 
   4   4   9      145.68      137.84     63.19 o 
   5   4   9      666.18      470.53    155.88 o 
   6   4   9      188.09       88.73     54.11 o 
   7   4   9       21.33       14.83     53.37 o 
   8   4   9      270.53      145.07     67.38 o 
   9   4   9       17.96      162.25     98.11 o 
  10   4   9      405.37      489.15    107.41 o 
  11   4   9       83.95       91.58     68.49 o 
 -11   5   9      247.95      183.49     70.55 o 
 -10   5   9      107.98      140.26     65.36 o 
  -9   5   9     1181.36     1135.13    127.51 o 
  -8   5   9      148.02      191.65     62.26 o 
  -7   5   9      655.42      726.58     97.54 o 
  -6   5   9       39.26       30.87     48.10 o 
  -5   5   9     1782.98     1811.74    118.19 o 
  -4   5   9     1824.05     1901.87    113.75 o 
  -3   5   9      963.04      928.24    103.21 o 
  -2   5   9      499.59      594.47     85.80 o 
  -1   5   9      937.28      869.98     74.41 o 
   0   5   9      877.12      901.62     80.09 o 
   1   5   9       66.56       89.55     45.90 o 
   2   5   9       66.74       80.49     41.35 o 
   3   5   9        1.54       52.77     43.66 o 
   4   5   9      150.95      145.13     76.44 o 
   5   5   9       74.66       80.20     50.70 o 
   6   5   9     1706.86     1234.38    497.56 o 
   7   5   9       58.32       22.62     63.31 o 
   8   5   9       91.58       82.86     83.76 o 
   9   5   9       40.97      117.00     89.52 o 
  10   5   9       59.58       49.32     84.68 o 
 -10   6   9      105.91      151.25     96.77 o 
  -9   6   9       42.56      -33.49     61.29 o 
  -8   6   9      292.86      135.95     75.37 o 
  -7   6   9        6.89       -4.08     69.78 o 
  -6   6   9      478.31      489.44     89.45 o 
  -5   6   9       56.35       99.18     64.20 o 
  -4   6   9      607.36      502.48    101.85 o 
  -3   6   9      555.09      622.68     97.88 o 
  -2   6   9       34.54       34.02     54.67 o 
  -1   6   9      549.76      695.38     97.88 o 
   0   6   9       26.84       -1.51     42.46 o 
   1   6   9     2843.02     2960.73    217.20 o 
   2   6   9      109.95      173.09     53.49 o 
   3   6   9     1420.11     1296.86    278.47 o 
   4   6   9       65.10      110.28     61.43 o 
   5   6   9     2093.51     1620.07    637.53 o 
   6   6   9      338.10      240.35    124.04 o 
   7   6   9      848.47      821.40    253.94 o 
   8   6   9      259.97      247.50    113.23 o 
   9   6   9      762.30      590.25    218.31 o 
  10   6   9       50.36      223.28     98.81 o 
  -9   7   9        7.45       30.32     71.53 o 
  -8   7   9       49.05       55.07     73.82 o 
  -7   7   9       39.46       70.47     69.33 o 
  -6   7   9        1.59       99.52     75.51 o 
  -5   7   9      130.04      157.01     74.49 o 
  -4   7   9       37.59       33.65     68.93 o 
  -3   7   9       98.14       71.43     66.07 o 
  -2   7   9     1303.94     1379.01    249.26 o 
  -1   7   9      190.74      254.97     73.05 o 
   0   7   9     2123.17     2200.75    306.60 o 
   1   7   9       39.64       56.40     53.34 o 
   2   7   9      171.77      324.65     68.52 o 
   3   7   9      475.95      349.74    117.54 o 
   4   7   9      568.62      435.74    131.59 o 
   5   7   9       81.51       77.50     70.68 o 
   6   7   9      447.57      425.20    179.59 o 
   7   7   9       80.80       63.28     71.42 o 
   8   7   9      313.14      192.99     66.25 o 
   9   7   9       20.09      165.52     90.35 o 
  -8   8   9       12.29       67.95     77.73 o 
  -7   8   9       13.05       69.69     71.92 o 
  -6   8   9        1.06       73.19     75.73 o 
  -5   8   9       38.71       -2.86     77.17 o 
  -4   8   9      112.11      125.61     83.82 o 
  -3   8   9       54.46      -10.42     69.27 o 
  -2   8   9        3.61        9.60     62.47 o 
  -1   8   9       10.48        5.76     59.29 o 
   0   8   9      208.00      147.28     77.01 o 
   1   8   9      105.92      114.18     64.84 o 
   2   8   9       12.42        7.28     58.29 o 
   3   8   9      431.24      427.16    243.12 o 
   4   8   9      421.54      422.90    149.84 o 
   5   8   9       34.69      176.26     70.74 o 
   6   8   9       44.00       61.76     87.18 o 
   7   8   9      188.05      139.86     69.55 o 
   8   8   9       54.48       33.22     66.86 o 
  -7   9   9       81.57       64.85     81.13 o 
  -6   9   9        0.18       -3.00     82.31 o 
  -5   9   9        3.72       17.78     84.56 o 
  -4   9   9        2.75       56.42     76.82 o 
  -3   9   9      369.46      484.49    149.77 o 
  -2   9   9      214.85      251.11     90.28 o 
  -1   9   9      117.20      186.22     76.46 o 
   0   9   9       24.69       63.02     64.26 o 
   1   9   9       35.18      104.36     96.42 o 
   2   9   9       16.77       38.83     85.04 o 
   3   9   9       21.38       18.61     91.52 o 
   4   9   9       84.30       -9.56     59.39 o 
   5   9   9       69.78       76.86     82.11 o 
   6   9   9       22.52       50.27     61.74 o 
   7   9   9        9.08       -1.54     61.67 o 
  -5  10   9       22.31      100.43    101.15 o 
  -4  10   9      119.11      100.81     85.26 o 
  -3  10   9       61.30       30.89     67.52 o 
  -2  10   9       74.15       98.59     72.56 o 
  -1  10   9      370.05      285.35     92.55 o 
   0  10   9       89.59      207.66     83.63 o 
   1  10   9        1.87       37.76     74.79 o 
   2  10   9       77.10      152.73    108.47 o 
   3  10   9      274.74      293.72    146.04 o 
   4  10   9        0.50      -58.48     92.06 o 
   5  10   9       25.32      136.41     71.13 o 
  -2  11   9       19.72       25.92     64.92 o 
  -1  11   9        1.89      -21.92     62.75 o 
   0  11   9        6.68       52.31     85.16 o 
   1  11   9      103.40      176.01    112.86 o 
   2  11   9        0.50      -30.42     98.17 o 
 -12   0  10      372.53      318.01    143.23 o 
 -10   0  10      445.84      444.16    162.94 o 
  -8   0  10       27.22      106.72     72.72 o 
  -6   0  10     1813.69     1783.51    139.06 o 
  -4   0  10     1080.44     1018.99     97.24 o 
  -2   0  10     4881.49     5473.51    202.66 o 
   0   0  10     4088.79     3317.21   1115.22 o 
   2   0  10       14.96       49.88     51.12 o 
   4   0  10       32.28      100.90     53.50 o 
   6   0  10       75.92       67.02     77.09 o 
   8   0  10     3487.90     3734.50    306.26 o 
  10   0  10     3453.53     4001.35    505.92 o 
  12   0  10       82.74      284.57    138.39 o 
 -12   1  10       89.19       -8.84     74.81 o 
 -11   1  10      191.93      193.94     86.79 o 
 -10   1  10       15.47       -2.13     53.39 o 
  -9   1  10      552.84      461.75    136.98 o 
  -8   1  10     1107.74     1037.13    106.02 o 
  -7   1  10       15.18        0.94     39.63 o 
  -6   1  10       29.76       23.33     39.39 o 
  -5   1  10     4226.02     4157.84    184.22 o 
  -4   1  10     1680.60     1623.92     79.29 o 
  -3   1  10     1099.13     1240.48     69.44 o 
  -2   1  10       58.57       73.56     25.79 o 
  -1   1  10      351.80      414.07     45.74 o 
   0   1  10     1139.16     1103.36     59.64 o 
   1   1  10      122.13      161.81     27.32 o 
   2   1  10     1304.65     1301.44     70.36 o 
   3   1  10     2137.33     2462.06    106.86 o 
   4   1  10      362.10      395.37     51.63 o 
   5   1  10     1640.43     1678.41     99.41 o 
   6   1  10      811.66      801.85    116.01 o 
   7   1  10     2719.36     2954.75    184.21 o 
   8   1  10       38.36       65.31     60.50 o 
   9   1  10      284.36      373.62     89.07 o 
  10   1  10      200.33      200.98     71.11 o 
  11   1  10     1016.23     1011.12    162.47 o 
  12   1  10       86.75       25.73     57.92 o 
 -12   2  10      271.86      322.74    101.88 o 
 -11   2  10      961.27     1036.01    167.99 o 
 -10   2  10     1976.75     2097.39    196.74 o 
  -9   2  10      776.05      781.86    114.17 o 
  -8   2  10      193.58      174.79     50.55 o 
  -7   2  10      651.95      721.23     76.79 o 
  -6   2  10      180.87      161.26     46.37 o 
  -5   2  10      378.87      402.50     55.43 o 
  -4   2  10       83.99      117.93     41.70 o 
  -3   2  10     2560.76     2335.99    110.52 o 
  -2   2  10       80.90       87.65     29.60 o 
  -1   2  10     9002.22     9418.70    170.40 o 
   0   2  10     2180.01     2242.08    110.38 o 
   1   2  10     1102.82     1049.03     68.46 o 
   2   2  10     1590.83     1737.79     81.53 o 
   3   2  10     2607.02     2500.19    100.46 o 
   4   2  10      476.39      494.81     51.90 o 
   5   2  10     1608.19     1578.76    113.58 o 
   6   2  10      110.47      194.62     68.02 o 
   7   2  10     1244.66      807.75    229.82 o 
   8   2  10      185.96      208.73     76.46 o 
   9   2  10       25.46       53.09     64.76 o 
  10   2  10      754.85      804.70    142.85 o 
  11   2  10       43.88      -37.82     63.51 o 
 -11   3  10      109.66      124.01     72.90 o 
 -10   3  10       64.34       18.64     72.89 o 
  -9   3  10        8.23       -2.86     48.37 o 
  -8   3  10     1271.53     1328.30    108.51 o 
  -7   3  10     1516.29     1034.23    196.83 o 
  -6   3  10     2651.73     2532.20    134.98 o 
  -5   3  10      321.09      337.29     56.86 o 
  -4   3  10     3213.35     3244.04    143.32 o 
  -3   3  10      636.39      674.74     65.63 o 
  -2   3  10     9199.17     9402.79    151.33 o 
  -1   3  10        0.16       26.47     22.27 o 
   0   3  10     3855.20     3812.92    135.70 o 
   1   3  10       26.49       68.55     37.06 o 
   2   3  10     3779.51     3759.66    106.91 o 
   3   3  10     1055.23     1117.40     66.94 o 
   4   3  10     1404.97     1357.10     73.33 o 
   5   3  10        4.89       23.65     45.16 o 
   6   3  10      806.38      553.55    149.71 o 
   7   3  10       52.24       71.72     49.59 o 
   8   3  10      135.20       93.95     85.93 o 
   9   3  10      105.92      227.87     95.76 o 
  10   3  10       85.84       97.35     79.68 o 
  11   3  10        1.72       29.36     58.72 o 
 -11   4  10      129.75      228.82     79.07 o 
 -10   4  10       42.21       16.62     55.07 o 
  -9   4  10      944.12      851.35    109.83 o 
  -8   4  10       58.29       62.71     47.79 o 
  -7   4  10     1379.31     1486.02    112.90 o 
  -6   4  10      343.51      265.99     56.23 o 
  -5   4  10     1599.19     1734.88    115.45 o 
  -4   4  10       29.06       95.04     39.68 o 
  -3   4  10     1317.03     1289.55     88.66 o 
  -2   4  10     1498.74     1620.03     87.52 o 
  -1   4  10     2990.66     3132.13    128.88 o 
   0   4  10      171.93      200.50     51.69 o 
   1   4  10     5926.93     6092.20    261.68 o 
   2   4  10      438.58      464.51     83.25 o 
   3   4  10     1264.46     1241.73     88.68 o 
   4   4  10      143.54      223.91     73.89 o 
   5   4  10     1374.55     1010.94    253.40 o 
   6   4  10        0.17        6.65     49.57 o 
   7   4  10      249.00      120.17     59.04 o 
   8   4  10       41.21       13.62     80.32 o 
   9   4  10       87.93       83.83     84.00 o 
  10   4  10        0.53       16.55     58.43 o 
  11   4  10      108.10       62.35     68.71 o 
 -10   5  10       40.15       56.61     60.08 o 
  -9   5  10      132.78      153.36     62.23 o 
  -8   5  10       59.63       95.08     59.98 o 
  -7   5  10      232.58      180.13     64.18 o 
  -6   5  10     2138.62     1682.09    324.42 o 
  -5   5  10        0.47      -11.40     48.79 o 
  -4   5  10      367.50      286.57     71.33 o 
  -3   5  10      137.30      172.55     59.95 o 
  -2   5  10     1018.11     1113.97    115.41 o 
  -1   5  10     1830.18     1960.55    141.07 o 
   0   5  10     2352.18     2354.36    124.21 o 
   1   5  10      327.63      430.13     67.36 o 
   2   5  10     1939.61     2128.10    124.80 o 
   3   5  10      959.44      833.83    102.19 o 
   4   5  10      485.20      595.56    102.76 o 
   5   5  10      412.46      271.76    140.05 o 
   6   5  10       97.01       68.70     80.23 o 
   7   5  10       24.36       87.20     67.75 o 
   8   5  10       27.85      249.75    353.76 o 
   9   5  10       39.86       37.88     65.53 o 
  10   5  10        5.14      120.47     81.57 o 
 -10   6  10      109.44       92.91     82.58 o 
  -9   6  10       16.29       -5.12     62.10 o 
  -8   6  10      219.81      221.15     93.12 o 
  -7   6  10        6.62       29.17     70.55 o 
  -6   6  10       43.65       43.22     61.21 o 
  -5   6  10      148.07      184.02     68.75 o 
  -4   6  10      143.46       92.01     61.77 o 
  -3   6  10       82.73       47.18     58.80 o 
  -2   6  10      108.41      112.48     63.48 o 
  -1   6  10     1084.45     1118.50    120.08 o 
   0   6  10      458.60      389.48     76.02 o 
   1   6  10      202.03      309.15     65.66 o 
   2   6  10       24.80       18.01     48.90 o 
   3   6  10      263.81      165.45     67.00 o 
   4   6  10      151.48      202.05     85.25 o 
   5   6  10      633.29      552.33    174.19 o 
   6   6  10      134.11      181.04     75.13 o 
   7   6  10        0.82       40.69     73.50 o 
   8   6  10       49.61       72.18     60.56 o 
   9   6  10       48.73       94.90    203.14 o 
  10   6  10      114.24      117.49     79.82 o 
  -9   7  10      168.03      250.46     97.60 o 
  -8   7  10       35.41       98.87     64.29 o 
  -7   7  10      540.94      526.25    110.01 o 
  -6   7  10      117.74      107.53     80.11 o 
  -5   7  10        1.29       59.65     68.25 o 
  -4   7  10       14.11       75.36     71.01 o 
  -3   7  10       25.29       54.67     74.42 o 
  -2   7  10      872.02      840.31    120.40 o 
  -1   7  10        1.88       37.62     64.91 o 
   0   7  10      535.29      492.04     99.79 o 
   1   7  10       39.26       48.47     56.59 o 
   2   7  10        5.30       62.43     66.49 o 
   3   7  10      215.44      222.40     87.06 o 
   4   7  10      293.90      193.69     89.18 o 
   5   7  10      355.68      624.43    310.87 o 
   6   7  10       72.91      270.01     85.37 o 
   7   7  10      149.34      114.23     91.38 o 
   8   7  10       64.00       83.91     86.95 o 
   9   7  10       96.41      129.95     80.21 o 
  -8   8  10      193.04      162.15     87.84 o 
  -7   8  10       67.35       -7.59     74.92 o 
  -6   8  10      101.90      158.24     97.24 o 
  -5   8  10       57.08      188.29     86.66 o 
  -4   8  10       22.15       88.82     78.98 o 
  -3   8  10      707.58      952.43    187.01 o 
  -2   8  10      268.95     1446.06   1149.38 o 
  -1   8  10        2.34       36.85     69.42 o 
   0   8  10        3.45       13.41     71.17 o 
   1   8  10        8.63       59.70     68.70 o 
   2   8  10       48.95       78.22     86.04 o 
   3   8  10        4.08       54.81     73.78 o 
   4   8  10      377.41      316.03     78.50 o 
   5   8  10       10.28        8.28     64.89 o 
   6   8  10      332.20      187.68    105.14 o 
   7   8  10       25.30       37.23     66.78 o 
   8   8  10      123.82       71.77     67.34 o 
  -7   9  10      119.49      133.10    115.64 o 
  -6   9  10      279.81      268.12    107.42 o 
  -5   9  10      311.89      337.30    165.80 o 
  -4   9  10      230.89      287.19     86.49 o 
  -3   9  10       54.01       88.18     84.38 o 
  -2   9  10        6.71      149.10     83.79 o 
  -1   9  10       13.28       -7.24     74.53 o 
   0   9  10      140.76      225.00     84.13 o 
   1   9  10      134.15      129.81     90.83 o 
   2   9  10      397.70      321.71    162.66 o 
   3   9  10       19.11       64.42     92.39 o 
   4   9  10        6.46       69.27     65.98 o 
   5   9  10      104.88      108.91     68.60 o 
   6   9  10       49.91       72.73     62.13 o 
  -5  10  10      179.35      425.02    124.41 o 
  -4  10  10       14.85       19.07     88.68 o 
  -3  10  10      358.94      369.71    104.89 o 
  -2  10  10        9.84       20.23     59.83 o 
  -1  10  10        2.49       36.87     70.62 o 
   0  10  10      172.79      132.61     84.93 o 
   1  10  10       12.47       71.99     85.76 o 
   2  10  10       80.52       40.06     87.98 o 
   3  10  10      151.07      246.55    119.98 o 
   4  10  10        2.57       70.22     80.21 o 
  -9   0  11     3221.69     2862.30    251.48 o 
  -7   0  11     3545.86     3199.35    243.80 o 
  -5   0  11     1528.42     1414.94    115.79 o 
  -3   0  11     2192.48     1941.34    122.42 o 
  -1   0  11      208.45      467.31     68.64 o 
   1   0  11      138.55      151.95     42.31 o 
   3   0  11     1208.61     1196.33    227.78 o 
   5   0  11      548.86      618.37     91.04 o 
   7   0  11     2065.03     2258.50    251.13 o 
   9   0  11      119.77       87.80     95.35 o 
  11   0  11       53.14       31.85     77.16 o 
 -12   1  11      547.88      544.78    130.97 o 
 -11   1  11       29.81        1.05     56.87 o 
 -10   1  11     1033.84      984.21    131.02 o 
  -9   1  11       15.82       -7.43     53.47 o 
  -8   1  11     1270.08     1319.58    120.69 o 
  -7   1  11       19.21       52.37     39.97 o 
  -6   1  11     3500.44     3140.50    143.73 o 
  -5   1  11     1278.85     1257.26     91.78 o 
  -4   1  11     3397.06     3202.65    138.26 o 
  -3   1  11      894.97      870.15     61.12 o 
  -2   1  11     1000.67      926.01     65.10 o 
  -1   1  11     1791.95     1872.95     79.12 o 
   0   1  11      674.09      669.19     50.14 o 
   1   1  11     1378.90     1382.57     71.45 o 
   2   1  11     3655.40     3764.69    123.30 o 
   3   1  11     1450.78     1412.86     82.66 o 
   4   1  11       48.06       70.24     35.85 o 
   5   1  11       63.67       81.30     39.27 o 
   6   1  11      461.15      476.27     78.48 o 
   7   1  11      112.82       83.85     61.84 o 
   8   1  11      635.60      653.03    103.31 o 
   9   1  11       66.26      128.29     75.05 o 
  10   1  11      125.05      138.82     68.71 o 
  11   1  11       15.51      -24.86     55.12 o 
 -11   2  11      159.53      159.44     65.27 o 
 -10   2  11       13.40      -22.94     57.71 o 
  -9   2  11      592.41      695.38    110.03 o 
  -8   2  11      155.76      132.38     49.43 o 
  -7   2  11     2718.36     2432.82    136.92 o 
  -6   2  11     1320.75     1334.92    100.33 o 
  -5   2  11     2897.41     2655.66    145.62 o 
  -4   2  11      262.13      323.33     54.70 o 
  -3   2  11     2091.84     2042.53    105.96 o 
  -2   2  11     3747.30     3705.70    114.95 o 
  -1   2  11      949.01      955.99     60.75 o 
   0   2  11     1490.98     1550.94     98.83 o 
   1   2  11      391.63      481.53     55.44 o 
   2   2  11     1871.95     1827.46     87.49 o 
   3   2  11      351.41      376.80     51.26 o 
   4   2  11     2907.90     2904.07    118.81 o 
   5   2  11        4.02       25.40     44.41 o 
   6   2  11      188.00      155.83     63.68 o 
   7   2  11        4.16       41.42     45.98 o 
   8   2  11      715.01      701.20    118.12 o 
   9   2  11      441.98      450.08     97.04 o 
  10   2  11      292.14      304.85     90.53 o 
  11   2  11       55.35       59.24     58.91 o 
 -11   3  11       27.52       41.64     65.35 o 
 -10   3  11       66.54       68.06     65.90 o 
  -9   3  11       22.37       14.40     51.39 o 
  -8   3  11       11.14       26.28     44.24 o 
  -7   3  11       88.34       79.04     47.62 o 
  -6   3  11       33.03       87.49     41.91 o 
  -5   3  11      882.98      876.75     91.30 o 
  -4   3  11     1543.92     1508.04    100.23 o 
  -3   3  11      684.90      695.28     68.57 o 
  -2   3  11      226.21      168.78     52.66 o 
  -1   3  11     2622.84     2697.73     90.63 o 
   0   3  11       52.45       62.70     19.24 o 
   1   3  11     3335.50     3498.42    141.11 o 
   2   3  11      354.37      328.72     49.74 o 
   3   3  11     2745.10     2641.87    121.76 o 
   4   3  11       36.00       60.90     54.07 o 
   5   3  11     2447.35     2191.57    201.81 o 
   6   3  11       32.76       46.89     56.36 o 
   7   3  11     1277.35      981.23    340.76 o 
   8   3  11      208.82      273.10    102.80 o 
   9   3  11      770.81      960.00    227.79 o 
  10   3  11      150.83      162.16     76.81 o 
  11   3  11      201.89      216.46     86.45 o 
 -11   4  11       11.99       52.03     71.59 o 
 -10   4  11        2.94       -7.64     55.24 o 
  -9   4  11        6.18       32.52     60.13 o 
  -8   4  11       49.77      -27.04     48.75 o 
  -7   4  11       56.38      104.66     45.56 o 
  -6   4  11       45.47       90.79     47.49 o 
  -5   4  11       97.39      132.13     50.55 o 
  -4   4  11     1361.26     1333.09     94.84 o 
  -3   4  11     1045.91     1030.34    106.99 o 
  -2   4  11     3273.25     3643.88    182.80 o 
  -1   4  11      254.60      254.10     66.61 o 
   0   4  11     2445.90     2590.08    124.81 o 
   1   4  11      256.63      286.28     52.27 o 
   2   4  11     1307.68     1514.32    213.32 o 
   3   4  11      227.37      260.87     56.05 o 
   4   4  11     1964.89     2066.91    355.97 o 
   5   4  11      153.22       78.67     70.75 o 
   6   4  11     1739.80     1341.79    573.91 o 
   7   4  11       55.75      118.84     65.79 o 
   8   4  11      325.62      224.96     74.85 o 
   9   4  11        2.57       60.39     89.98 o 
  10   4  11       50.80      119.09     73.69 o 
  11   4  11        0.88       12.94     72.15 o 
 -10   5  11      185.45      207.77     69.05 o 
  -9   5  11        7.57       43.02     75.43 o 
  -8   5  11       64.71       93.21     82.90 o 
  -7   5  11        2.54        5.60     63.12 o 
  -6   5  11      285.91      298.41     68.64 o 
  -5   5  11       39.92       13.07     58.27 o 
  -4   5  11       32.78      -39.81     48.54 o 
  -3   5  11      147.12      156.82     64.68 o 
  -2   5  11        4.67       20.45     48.36 o 
  -1   5  11     2909.10     2920.80    171.29 o 
   0   5  11     2768.44     2651.91    153.08 o 
   1   5  11      204.82      267.32     55.97 o 
   2   5  11      790.87      853.83     81.96 o 
   3   5  11      791.77      855.67    127.27 o 
   4   5  11      168.60      182.47     73.87 o 
   5   5  11     1357.78     1140.95    257.85 o 
   6   5  11       42.19       17.79     67.54 o 
   7   5  11      411.41      347.79    149.02 o 
   8   5  11       11.36       87.55     86.92 o 
   9   5  11      133.87      226.58     92.02 o 
  10   5  11       56.89       80.16     98.18 o 
 -10   6  11      105.67       14.94     75.40 o 
  -9   6  11      337.30      769.38    330.33 o 
  -8   6  11        2.93       29.08     72.34 o 
  -7   6  11      408.45      399.00    104.63 o 
  -6   6  11        8.76      -42.64     54.99 o 
  -5   6  11      343.52      368.06     86.80 o 
  -4   6  11       34.03       65.02     63.41 o 
  -3   6  11       87.92      125.59     73.21 o 
  -2   6  11       53.74       22.70     58.43 o 
  -1   6  11      174.72      207.97     72.65 o 
   0   6  11     1458.47     1750.67    151.76 o 
   1   6  11       71.81       86.93     52.70 o 
   2   6  11      279.57      325.87     68.19 o 
   3   6  11       46.51      111.05     68.47 o 
   4   6  11      195.07      148.14     74.72 o 
   5   6  11       17.18       18.90     65.05 o 
   6   6  11      459.24      507.36    110.09 o 
   7   6  11       11.09       21.96     68.63 o 
   8   6  11        1.40       -2.91     64.39 o 
   9   6  11        0.76      -32.05     59.60 o 
  -9   7  11       65.20       24.32     84.71 o 
  -8   7  11      256.46      328.24     95.21 o 
  -7   7  11       49.82       -0.46     66.42 o 
  -6   7  11      914.83      986.74    150.01 o 
  -5   7  11        7.08      -12.78     65.69 o 
  -4   7  11      533.92      568.89    106.61 o 
  -3   7  11       29.22       27.04     70.36 o 
  -2   7  11      513.46      640.77    109.07 o 
  -1   7  11      812.43      888.87    154.77 o 
   0   7  11      127.78      201.23     69.84 o 
   1   7  11      191.51      241.68     81.21 o 
   2   7  11      255.69      204.47     74.69 o 
   3   7  11       19.64       51.56     63.92 o 
   4   7  11        1.90      -24.91     60.75 o 
   5   7  11      193.63       82.36     71.33 o 
   6   7  11       25.81       52.77     63.90 o 
   7   7  11        0.32       83.34     58.31 o 
   8   7  11       14.90       94.34     67.13 o 
   9   7  11        2.28      109.30     74.90 o 
  -8   8  11      138.22      114.66     79.11 o 
  -7   8  11      142.12      188.84    125.35 o 
  -6   8  11       62.66       98.49     83.27 o 
  -5   8  11      315.26      194.92     99.61 o 
  -4   8  11      317.19      402.11    108.82 o 
  -3   8  11      350.36      347.73    105.13 o 
  -2   8  11       52.19       80.19     84.21 o 
  -1   8  11     1058.05     1013.83    181.71 o 
   0   8  11       20.01      122.92     68.18 o 
   1   8  11      318.34      288.30     85.62 o 
   2   8  11        1.15       49.24     90.63 o 
   3   8  11       14.74       95.04     98.29 o 
   4   8  11      169.38      202.37     69.98 o 
   5   8  11      119.52       89.72     66.28 o 
   6   8  11       39.00       79.52     56.73 o 
   7   8  11        8.13       28.52     66.30 o 
  -6   9  11       64.57      147.69     98.71 o 
  -5   9  11       61.21       -3.50     79.52 o 
  -4   9  11       66.14       56.16     81.90 o 
  -3   9  11       74.16      240.45     91.66 o 
  -2   9  11      317.68      375.37     97.48 o 
  -1   9  11       12.26      -10.34     69.37 o 
   0   9  11      164.52      251.25     85.47 o 
   1   9  11       96.95      145.42     91.57 o 
   2   9  11        0.33       25.80     95.85 o 
   3   9  11      303.58      237.48    108.81 o 
   4   9  11       41.93       24.45     63.46 o 
   5   9  11       60.35       28.17     81.94 o 
   6   9  11       33.31       30.47    107.73 o 
  -4  10  11       73.79      164.59     94.52 o 
  -3  10  11        7.33      137.20     76.35 o 
  -2  10  11       29.87      115.26     72.26 o 
  -1  10  11       67.41       60.57     70.89 o 
   0  10  11      272.94      301.06    182.71 o 
   1  10  11       20.39      -61.66     70.06 o 
   2  10  11       41.47       63.32     89.12 o 
   3  10  11        1.04       54.77     87.84 o 
   4  10  11       17.88       63.88     80.83 o 
 -10   0  12      287.30      195.94    106.27 o 
  -8   0  12      465.73      526.74    117.47 o 
  -6   0  12     3609.39     3914.67    269.23 o 
  -4   0  12     7594.20     6940.01    237.71 o 
  -2   0  12     9021.05     9030.41    261.15 o 
   0   0  12    13134.96     9829.37   3481.03 o 
   2   0  12     8651.87     8609.23    258.88 o 
   4   0  12      212.08      145.86     60.05 o 
   6   0  12     1354.16     1405.98    192.60 o 
   8   0  12       28.05       56.80     89.58 o 
  10   0  12        0.90       33.69     95.80 o 
 -11   1  12      125.76      172.55     71.99 o 
 -10   1  12      113.43      189.39     73.99 o 
  -9   1  12     1223.85     1403.08    133.15 o 
  -8   1  12      561.97      596.17     87.37 o 
  -7   1  12       24.26       78.73     51.43 o 
  -6   1  12      619.19      710.95     77.57 o 
  -5   1  12     4449.07     4412.51    166.30 o 
  -4   1  12       97.57      109.51     45.33 o 
  -3   1  12     2919.47     2772.90    106.51 o 
  -2   1  12        1.08       14.19     28.15 o 
  -1   1  12     2215.18     2100.35     87.37 o 
   0   1  12      298.69      371.42     44.05 o 
   1   1  12     9158.44     8557.94    419.00 o 
   2   1  12      357.31      379.59     45.57 o 
   3   1  12     1204.42     1132.00     74.59 o 
   4   1  12       10.74       26.36     35.22 o 
   5   1  12     6133.09     6288.41    227.65 o 
   6   1  12     1267.94     1347.61    115.40 o 
   7   1  12        9.13      -10.80     59.47 o 
   8   1  12      171.38      242.81     84.49 o 
   9   1  12       74.77       95.82     70.35 o 
  10   1  12      444.52      442.06     88.23 o 
  11   1  12       30.18       36.48     55.85 o 
 -11   2  12       19.89       41.19     61.25 o 
 -10   2  12      450.14      405.60     91.79 o 
  -9   2  12      626.69      636.34     98.24 o 
  -8   2  12       23.01       25.88     49.62 o 
  -7   2  12      444.09      503.11     66.70 o 
  -6   2  12      270.48      285.72     61.25 o 
  -5   2  12      185.91      190.15     49.19 o 
  -4   2  12      593.15      618.75     72.59 o 
  -3   2  12       54.91       86.69     38.38 o 
  -2   2  12      806.40      784.96     61.09 o 
  -1   2  12        7.51       15.66     28.38 o 
   0   2  12     1214.20     1278.29     69.88 o 
   1   2  12      706.91      762.66     56.30 o 
   2   2  12      671.27      725.88     61.93 o 
   3   2  12      571.24      573.95     62.76 o 
   4   2  12       99.25      152.43     41.48 o 
   5   2  12      655.11      721.45     82.84 o 
   6   2  12     1250.75     1190.47    137.85 o 
   7   2  12     1528.69     1773.98    195.55 o 
   8   2  12      388.97      391.11    101.50 o 
   9   2  12      148.94      117.32     91.03 o 
  10   2  12       86.84       99.29     65.03 o 
  11   2  12       88.99       45.74     70.13 o 
 -11   3  12        2.10       27.22     58.25 o 
 -10   3  12      747.93      761.88    118.25 o 
  -9   3  12       17.69       47.50     68.30 o 
  -8   3  12       96.98      101.97     47.70 o 
  -7   3  12      147.37      151.81     47.10 o 
  -6   3  12      222.47      243.69     63.12 o 
  -5   3  12        2.85       32.06     39.68 o 
  -4   3  12        5.01        9.03     37.24 o 
  -3   3  12      454.66      518.21     62.96 o 
  -2   3  12       16.06      100.64     40.42 o 
  -1   3  12      263.14      310.68     51.85 o 
   0   3  12      238.24      273.29     49.04 o 
   1   3  12      448.29      460.04     59.48 o 
   2   3  12      576.47      422.97     93.35 o 
   3   3  12       12.29       33.92     30.69 o 
   4   3  12      329.75      346.41     74.86 o 
   5   3  12        1.80       -0.63     57.16 o 
   6   3  12      698.92      516.06    132.01 o 
   7   3  12       31.38       41.72     53.86 o 
   8   3  12      285.09      360.35    106.81 o 
   9   3  12        1.45       -5.20     64.03 o 
  10   3  12      426.49      447.54    115.49 o 
  11   3  12       56.87       10.86     69.17 o 
 -10   4  12       43.26       56.01     71.94 o 
  -9   4  12      266.42      338.12     77.25 o 
  -8   4  12      370.85      391.63     75.38 o 
  -7   4  12      192.00      280.66     62.80 o 
  -6   4  12      307.01      289.94     65.47 o 
  -5   4  12     1509.10     1467.37    107.61 o 
  -4   4  12        2.49      -36.40     52.16 o 
  -3   4  12       19.80       69.23     48.03 o 
  -2   4  12        1.21       -4.80     44.31 o 
  -1   4  12       23.95       39.47     47.85 o 
   0   4  12      965.43     1104.03     85.82 o 
   1   4  12      329.08      461.26     88.83 o 
   2   4  12      563.70      649.21     71.06 o 
   3   4  12      365.77      429.54     65.85 o 
   4   4  12       18.78        7.15     55.38 o 
   5   4  12      782.42      988.49    135.30 o 
   6   4  12      297.86      297.31    106.40 o 
   7   4  12      599.99      368.68    315.13 o 
   8   4  12        8.67      -13.30     91.89 o 
   9   4  12      377.62      344.13    105.87 o 
  10   4  12       14.68       71.43     73.97 o 
 -10   5  12      336.14      419.21    107.81 o 
  -9   5  12      375.67      396.78    101.35 o 
  -8   5  12      786.87      686.66    129.49 o 
  -7   5  12     1361.29     1466.50    141.70 o 
  -6   5  12       13.54        1.25     60.42 o 
  -5   5  12     1643.81     1850.76    155.80 o 
  -4   5  12      159.02      149.43     66.21 o 
  -3   5  12      436.81      487.09     87.06 o 
  -2   5  12        4.68       23.75     50.09 o 
  -1   5  12       51.45       76.33     54.21 o 
   0   5  12       33.90       75.24     53.21 o 
   1   5  12       17.28       52.38     43.71 o 
   2   5  12       46.61       46.64     47.68 o 
   3   5  12     1115.31     1102.50    119.35 o 
   4   5  12      208.88      357.79     89.57 o 
   5   5  12       79.85      142.22     70.39 o 
   6   5  12      310.33      158.85    118.16 o 
   7   5  12      478.30      232.88    100.15 o 
   8   5  12      431.20      269.50     80.38 o 
   9   5  12      166.08      152.87     93.41 o 
  10   5  12      207.65      166.77     84.99 o 
  -9   6  12      361.20      227.97     85.78 o 
  -8   6  12     1052.77      997.67    151.52 o 
  -7   6  12      427.49      379.54     99.65 o 
  -6   6  12      329.83      678.60    161.98 o 
  -5   6  12       64.21       57.99     65.50 o 
  -4   6  12     1949.57     2082.55    170.32 o 
  -3   6  12       69.00       73.09     69.51 o 
  -2   6  12     2821.38     2825.09    185.31 o 
  -1   6  12        1.04       18.05     57.62 o 
   0   6  12     4537.40     4805.63    365.11 o 
   1   6  12      457.92      428.17     92.39 o 
   2   6  12       29.32       68.14     50.46 o 
   3   6  12      157.48       97.27     69.49 o 
   4   6  12       64.81       99.74     75.25 o 
   5   6  12     1204.81      693.46    240.42 o 
   6   6  12      123.06       98.78     90.66 o 
   7   6  12        4.38      135.60     68.00 o 
   8   6  12       41.38       37.10     60.59 o 
   9   6  12        1.28      -11.70     65.15 o 
  -8   7  12       53.07      -24.00     66.25 o 
  -7   7  12      681.98      539.27    125.87 o 
  -6   7  12      106.92       49.20     85.63 o 
  -5   7  12      411.16      353.20     98.05 o 
  -4   7  12      100.14       99.58     67.97 o 
  -3   7  12      465.11      561.30    106.19 o 
  -2   7  12        2.99       68.39     67.88 o 
  -1   7  12      745.04      614.68    184.07 o 
   0   7  12      338.69      348.87     87.27 o 
   1   7  12      504.27      636.05    132.38 o 
   2   7  12      166.10      160.47    108.66 o 
   3   7  12      808.91      601.32    182.46 o 
   4   7  12        0.37       59.50     73.66 o 
   5   7  12      110.98      159.25     78.31 o 
   6   7  12      503.05      390.82    129.73 o 
   7   7  12      169.16       47.56     63.35 o 
   8   7  12        0.39       42.92     59.53 o 
  -7   8  12        4.00       11.33     93.79 o 
  -6   8  12      203.87      257.80     94.36 o 
  -5   8  12        3.11       46.21     79.07 o 
  -4   8  12      114.80      169.70     81.41 o 
  -3   8  12      152.15      413.00    288.22 o 
  -2   8  12      163.67      211.52     98.24 o 
  -1   8  12       90.89      128.82     79.33 o 
   0   8  12       36.66       93.93     72.47 o 
   1   8  12      466.35      439.39    133.63 o 
   2   8  12      385.65      285.57    150.12 o 
   3   8  12       96.73       54.60     68.29 o 
   4   8  12      192.94      108.38     72.08 o 
   5   8  12       38.72       68.31     56.73 o 
   6   8  12        3.10       42.77     57.01 o 
   7   8  12       13.11      -31.12     60.61 o 
  -6   9  12        5.30      -28.54     91.72 o 
  -5   9  12      131.51      129.91     93.44 o 
  -4   9  12        0.26      156.53     90.64 o 
  -3   9  12       34.23      102.41     74.87 o 
  -2   9  12        3.54       46.16     61.46 o 
  -1   9  12       45.77       72.46     76.86 o 
   0   9  12       17.33      141.57     81.90 o 
   1   9  12      108.98      123.52    103.14 o 
   2   9  12      157.76      153.67    109.32 o 
   3   9  12      103.18       74.75     88.80 o 
   4   9  12       17.80       28.55     59.61 o 
   5   9  12        4.05        2.66     66.01 o 
   6   9  12       19.35       -5.96     62.80 o 
  -3  10  12       18.98      122.41     73.19 o 
  -2  10  12       46.72       52.36     73.79 o 
  -1  10  12       28.38       52.32    104.16 o 
   0  10  12      134.31       83.49     86.09 o 
   1  10  12        2.42      -36.59     84.33 o 
   2  10  12       22.16      -14.50     82.07 o 
   3  10  12       66.34      127.58     96.69 o 
 -11   0  13       16.70      -85.41     89.36 o 
  -9   0  13        0.27       82.64     89.57 o 
  -7   0  13       31.28      114.65     73.43 o 
  -5   0  13      728.56      518.14    120.89 o 
  -3   0  13      802.86      783.34     90.31 o 
  -1   0  13     2848.12     2814.92    151.13 o 
   1   0  13      714.77      673.62     81.67 o 
   3   0  13     4144.97     4333.58    458.65 o 
   5   0  13     4039.10     3620.15    293.65 o 
   7   0  13     2489.93     2377.57    253.98 o 
   9   0  13      654.25     1084.85    357.43 o 
  11   0  13      382.12      352.39    119.17 o 
 -11   1  13      453.45      443.05    102.67 o 
 -10   1  13      131.89      233.52     97.95 o 
  -9   1  13      493.39      473.31     83.42 o 
  -8   1  13      546.45      480.22     79.42 o 
  -7   1  13     1433.54     1401.77    123.21 o 
  -6   1  13     3803.86     3568.72    182.97 o 
  -5   1  13      100.34       77.87     41.44 o 
  -4   1  13     2045.30     1954.98    111.98 o 
  -3   1  13      751.78      735.42     61.61 o 
  -2   1  13     1829.02     1659.64     83.75 o 
  -1   1  13       48.32      108.60     37.31 o 
   0   1  13     2480.69     2309.77     95.56 o 
   1   1  13        5.16       16.52     27.80 o 
   2   1  13     2451.49     2339.19    101.56 o 
   3   1  13       10.33       20.83     37.05 o 
   4   1  13     1644.52     1672.28     97.19 o 
   5   1  13       26.33       40.95     53.07 o 
   6   1  13     1326.94     1227.55    177.51 o 
   7   1  13       80.11       96.95     61.24 o 
   8   1  13      246.92      221.97     73.10 o 
   9   1  13       20.38       67.34     68.85 o 
  10   1  13      152.68      121.34     72.94 o 
  11   1  13        7.09      -33.95     60.77 o 
 -11   2  13       46.38      -15.31     54.67 o 
 -10   2  13      198.27      302.75     79.47 o 
  -9   2  13       15.96       74.45     54.81 o 
  -8   2  13      509.76      582.80     93.89 o 
  -7   2  13      268.65      222.38     65.71 o 
  -6   2  13     2322.25     2063.37    127.78 o 
  -5   2  13     2210.31     2351.29    134.90 o 
  -4   2  13     1471.86     1180.58    249.64 o 
  -3   2  13     1179.70     1117.66     85.60 o 
  -2   2  13     1020.42     1068.49     68.35 o 
  -1   2  13     2168.64     2138.86     96.68 o 
   0   2  13      302.67      368.31     43.99 o 
   1   2  13     2023.14     2271.22    125.81 o 
   2   2  13      497.69      552.88     55.70 o 
   3   2  13      928.41      853.16     68.47 o 
   4   2  13       12.35       25.75     32.74 o 
   5   2  13      673.91      682.59     99.98 o 
   6   2  13        0.14       54.68     62.44 o 
   7   2  13       79.85      129.28     80.65 o 
   8   2  13       44.69       90.88     88.41 o 
   9   2  13       18.85       84.07     78.16 o 
  10   2  13       83.81       79.59     71.06 o 
  11   2  13       74.18       12.25     63.90 o 
 -11   3  13      495.61      485.82    105.88 o 
 -10   3  13      201.02      176.49     71.66 o 
  -9   3  13      836.15      854.46    123.94 o 
  -8   3  13       71.74       94.50     58.99 o 
  -7   3  13     2595.07     2311.76    155.91 o 
  -6   3  13      213.88      198.54     54.26 o 
  -5   3  13      709.39      820.83     81.18 o 
  -4   3  13      132.41      187.07     49.04 o 
  -3   3  13     2309.81     2398.90    123.46 o 
  -2   3  13        6.44       57.34     50.54 o 
  -1   3  13      705.86      807.25     73.36 o 
   0   3  13      266.62      308.40     53.46 o 
   1   3  13      874.24      924.77     80.41 o 
   2   3  13      741.42      660.54    131.67 o 
   3   3  13       11.81       45.23     40.71 o 
   4   3  13      824.94      861.79    106.45 o 
   5   3  13       34.97      109.59     63.94 o 
   6   3  13       45.18       70.07     72.73 o 
   7   3  13      336.51      243.58     79.90 o 
   8   3  13        3.04       32.73     86.33 o 
   9   3  13       55.43      123.14     82.78 o 
  10   3  13       28.97        1.93     79.15 o 
 -10   4  13      614.33      637.47    120.52 o 
  -9   4  13      272.76      331.55     72.16 o 
  -8   4  13     1216.14     1181.43    109.15 o 
  -7   4  13      578.25      595.38    105.45 o 
  -6   4  13      912.71     1007.04    116.26 o 
  -5   4  13       70.05       87.07     60.74 o 
  -4   4  13     1504.44     1484.17    130.67 o 
  -3   4  13      193.32      184.52     59.17 o 
  -2   4  13     1248.45     1428.50    125.55 o 
  -1   4  13      474.28      442.44     79.38 o 
   0   4  13     1327.90     1600.18    111.14 o 
   1   4  13      800.62      894.86     84.69 o 
   2   4  13      392.69      485.63     64.93 o 
   3   4  13      350.21      340.78     55.46 o 
   4   4  13       79.19       94.18     65.38 o 
   5   4  13       57.17       79.97     69.67 o 
   6   4  13      380.74      260.62     82.39 o 
   7   4  13       43.71        7.68     63.74 o 
   8   4  13       13.97       20.42     77.44 o 
   9   4  13        0.46      -47.57     77.37 o 
  10   4  13       82.81      108.40     68.29 o 
 -10   5  13       13.94       82.39     82.03 o 
  -9   5  13      615.31      600.62    122.42 o 
  -8   5  13       20.03       93.25     88.78 o 
  -7   5  13      656.47      605.23    106.24 o 
  -6   5  13      162.96      198.32     70.18 o 
  -5   5  13      932.92      858.19    113.79 o 
  -4   5  13      493.76      546.05     90.60 o 
  -3   5  13      974.81      897.75    109.95 o 
  -2   5  13     1082.22     1169.54    120.36 o 
  -1   5  13      189.93      145.86     62.39 o 
   0   5  13       15.12       85.79     56.11 o 
   1   5  13      315.07      338.15     64.14 o 
   2   5  13      494.02      631.59     74.58 o 
   3   5  13       22.72       75.29     54.90 o 
   4   5  13      773.33      821.47    116.99 o 
   5   5  13       82.14      125.74     75.82 o 
   6   5  13      672.18      364.20    132.33 o 
   7   5  13       55.60       54.21     69.80 o 
   8   5  13       16.49       26.76     68.52 o 
   9   5  13       10.40       26.99     76.75 o 
  -9   6  13       23.77       47.18     72.10 o 
  -8   6  13        4.71      -72.14    113.08 o 
  -7   6  13      117.83       88.63     93.27 o 
  -6   6  13      256.31      227.88     82.66 o 
  -5   6  13       89.35      128.30     69.47 o 
  -4   6  13      790.17      830.12    117.03 o 
  -3   6  13       49.53      128.52     70.52 o 
  -2   6  13      446.97      496.86     94.17 o 
  -1   6  13       99.22      105.73     69.26 o 
   0   6  13      321.07      330.86     85.18 o 
   1   6  13     2076.87     2407.45    227.63 o 
   2   6  13        1.24       23.61     73.67 o 
   3   6  13      692.14      440.47    148.89 o 
   4   6  13       13.14       97.72     79.97 o 
   5   6  13      756.79      691.22    136.56 o 
   6   6  13      271.31      218.18    102.99 o 
   7   6  13      692.43      439.64    269.91 o 
   8   6  13        0.70        6.23     54.16 o 
   9   6  13      183.35       61.08     80.06 o 
  -8   7  13      112.69       55.47    102.45 o 
  -7   7  13       13.66      -14.48     93.35 o 
  -6   7  13       86.60       56.93     72.71 o 
  -5   7  13       25.94       79.63     69.86 o 
  -4   7  13      371.50      468.16    112.26 o 
  -3   7  13      179.85      138.83     83.46 o 
  -2   7  13      519.66      583.74    110.23 o 
  -1   7  13       14.65       31.22     65.86 o 
   0   7  13       53.72       66.94     74.19 o 
   1   7  13       35.17       50.70     64.24 o 
   2   7  13      498.50      563.13    134.58 o 
   3   7  13        9.37       18.04     87.12 o 
   4   7  13      224.68      257.87     95.10 o 
   5   7  13       21.82      115.00     68.36 o 
   6   7  13       74.63       97.93     64.48 o 
   7   7  13      370.89      175.13     87.72 o 
   8   7  13      237.50      175.02    121.20 o 
  -7   8  13       10.06       92.48     95.27 o 
  -6   8  13        0.57      -22.43     75.95 o 
  -5   8  13        1.48       -7.08     87.44 o 
  -4   8  13        3.43       48.20     80.94 o 
  -3   8  13      292.26      237.52     94.55 o 
  -2   8  13        0.29       97.48     83.62 o 
  -1   8  13      687.51      570.74    125.06 o 
   0   8  13      101.58      160.94     76.30 o 
   1   8  13      540.47      475.77    220.86 o 
   2   8  13       60.82       62.95     84.21 o 
   3   8  13       11.31      238.75    243.35 o 
   4   8  13       98.80        0.28     68.05 o 
   5   8  13      123.12      131.54     80.63 o 
   6   8  13       17.83       31.56     59.89 o 
   7   8  13      236.39      230.62     80.39 o 
  -5   9  13       50.04      111.40     99.33 o 
  -4   9  13        4.92       85.58     81.74 o 
  -3   9  13       30.49       46.62     78.00 o 
  -2   9  13       48.40      141.89     74.62 o 
  -1   9  13        8.14       13.46     71.43 o 
   0   9  13      246.49      216.64     84.99 o 
   1   9  13        0.95      120.25    106.44 o 
   2   9  13        4.86       91.03     89.97 o 
   3   9  13       13.56       45.57     78.92 o 
   4   9  13       11.56        7.84     74.43 o 
   5   9  13       21.22       31.18     71.09 o 
  -3  10  13       77.11      149.98     82.06 o 
  -2  10  13       58.47      122.00     79.25 o 
  -1  10  13       23.17       31.49     68.80 o 
   0  10  13        0.38        3.87     99.16 o 
   1  10  13        0.47       -1.81     84.93 o 
   2  10  13        0.22       26.57     79.84 o 
 -10   0  14      315.20      374.54    104.91 o 
  -8   0  14       34.70       10.51     94.61 o 
  -6   0  14     3037.53     2770.12    335.09 o 
  -4   0  14     1412.23     1527.83    127.27 o 
  -2   0  14        5.26       40.70     48.54 o 
   0   0  14     1967.09     1596.31    564.40 o 
   2   0  14       44.96       47.44     43.11 o 
   4   0  14      145.42      259.91     73.45 o 
   6   0  14      205.85      141.26     99.07 o 
   8   0  14      819.64     1317.75    386.34 o 
  10   0  14      355.62      363.32    131.02 o 
 -11   1  14      154.26      193.08     82.64 o 
 -10   1  14       12.95       32.71     55.31 o 
  -9   1  14      633.77      706.75     99.51 o 
  -8   1  14      280.21      340.14     78.27 o 
  -7   1  14      586.51      547.65     85.65 o 
  -6   1  14       97.83       68.02     49.63 o 
  -5   1  14      456.01      420.38     62.60 o 
  -4   1  14     1622.00     1673.44    110.56 o 
  -3   1  14       61.29       85.61     40.85 o 
  -2   1  14      281.50      290.41     43.98 o 
  -1   1  14     1292.95     1394.83     81.42 o 
   0   1  14     2965.34     3129.87    116.14 o 
   1   1  14     2168.65     2042.80    158.86 o 
   2   1  14      544.17      674.19     62.83 o 
   3   1  14     1800.27     1764.67    101.20 o 
   4   1  14      639.76      637.77     65.18 o 
   5   1  14     2650.59     2517.98    150.69 o 
   6   1  14      228.55      248.21     81.78 o 
   7   1  14       11.34       55.06     66.82 o 
   8   1  14        6.90       44.64     69.91 o 
   9   1  14      413.29      361.85    113.26 o 
  10   1  14        0.84       70.00     64.92 o 
 -11   2  14      300.53      386.53     92.33 o 
 -10   2  14      363.72      277.80     78.06 o 
  -9   2  14      395.15      404.72     79.26 o 
  -8   2  14      448.05      462.02     81.57 o 
  -7   2  14     1005.87     1009.70    110.59 o 
  -6   2  14      104.42      132.52     52.81 o 
  -5   2  14      300.22      351.79     66.49 o 
  -4   2  14     1225.90     1139.35    144.53 o 
  -3   2  14     2280.03     2361.87    125.59 o 
  -2   2  14      285.00      376.66     55.47 o 
  -1   2  14     4173.01     4088.85    133.65 o 
   0   2  14      191.88      245.12     40.50 o 
   1   2  14      702.35      738.16     69.87 o 
   2   2  14      402.95      464.05     61.73 o 
   3   2  14      930.63      973.23     82.86 o 
   4   2  14      118.52      157.09     43.20 o 
   5   2  14      130.30      152.49     70.94 o 
   6   2  14      891.09      661.48    108.11 o 
   7   2  14      711.02      693.98    132.33 o 
   8   2  14      830.80     1021.43    160.90 o 
   9   2  14      146.60      157.45     78.86 o 
  10   2  14      261.00      310.31    104.44 o 
 -10   3  14      705.15      707.56    112.57 o 
  -9   3  14      104.88      168.59     63.19 o 
  -8   3  14      965.32     1003.75    109.58 o 
  -7   3  14       45.48       61.83     49.78 o 
  -6   3  14     1208.37     1248.96    104.51 o 
  -5   3  14       79.44      114.08     49.11 o 
  -4   3  14     2528.76     2347.09    158.65 o 
  -3   3  14      723.77      769.35     93.79 o 
  -2   3  14     2413.87     2494.84    159.54 o 
  -1   3  14        0.13       14.58     47.18 o 
   0   3  14     1737.29     1771.24    108.66 o 
   1   3  14      240.71      264.58     50.89 o 
   2   3  14     1565.80     1260.35    139.15 o 
   3   3  14        2.78       27.14     35.72 o 
   4   3  14     1283.24     1185.73    121.61 o 
   5   3  14        4.12       -7.63     59.56 o 
   6   3  14      637.95      590.29    122.07 o 
   7   3  14       20.38       17.10     69.04 o 
   8   3  14      471.47      449.44    114.77 o 
   9   3  14      192.22      178.09     97.02 o 
  10   3  14       12.75      157.36     89.78 o 
 -10   4  14        0.24       36.48     94.47 o 
  -9   4  14      391.43      626.21    148.61 o 
  -8   4  14        0.39       32.89     60.13 o 
  -7   4  14      499.43      518.06     99.35 o 
  -6   4  14      141.35      155.64     69.39 o 
  -5   4  14     2356.31     2537.76    176.18 o 
  -4   4  14        6.25       48.68     57.30 o 
  -3   4  14     1868.61     2050.40    151.81 o 
  -2   4  14      253.98      265.20     69.84 o 
  -1   4  14     1440.60     1581.58    132.85 o 
   0   4  14      729.35      673.95     88.57 o 
   1   4  14     1102.77     1158.43     94.50 o 
   2   4  14      122.57      100.11     45.95 o 
   3   4  14     1525.77     1417.24    128.50 o 
   4   4  14      456.35      457.72     92.46 o 
   5   4  14      667.72      671.86    127.46 o 
   6   4  14      143.10      137.07     83.08 o 
   7   4  14      300.74      179.45     74.09 o 
   8   4  14       61.39       45.40     83.65 o 
   9   4  14       71.03       66.99     78.45 o 
  10   4  14      117.78      104.38     71.39 o 
  -9   5  14        2.04       31.46    114.11 o 
  -8   5  14      101.10       73.24     81.27 o 
  -7   5  14       25.52       54.84     71.05 o 
  -6   5  14      751.41      780.66    114.63 o 
  -5   5  14        1.43       57.91     67.02 o 
  -4   5  14      753.53     1000.78    120.46 o 
  -3   5  14        7.46        1.83     56.09 o 
  -2   5  14     1297.15     1367.58    132.76 o 
  -1   5  14     2061.07     1977.20    151.43 o 
   0   5  14      305.34      390.70     82.80 o 
   1   5  14       44.44      187.62     61.86 o 
   2   5  14     1161.80     1222.83    105.73 o 
   3   5  14        2.67        6.42     51.81 o 
   4   5  14      117.95      153.01     82.38 o 
   5   5  14        2.80       38.95     72.12 o 
   6   5  14      442.87      387.20    109.96 o 
   7   5  14      124.91      130.07     73.74 o 
   8   5  14       20.78       59.45     68.63 o 
   9   5  14      194.14      169.30     96.86 o 
  -9   6  14       53.63      -19.00     91.22 o 
  -8   6  14       85.69      147.95    104.38 o 
  -7   6  14       15.96       39.12     94.22 o 
  -6   6  14      174.31      186.10     91.45 o 
  -5   6  14       64.04       73.99     74.56 o 
  -4   6  14      853.68      977.46    151.21 o 
  -3   6  14      154.46      102.33     73.33 o 
  -2   6  14       40.60       64.37     66.57 o 
  -1   6  14      121.98      116.56     64.09 o 
   0   6  14      851.81      942.21    120.78 o 
   1   6  14      989.09     1027.35    121.98 o 
   2   6  14        3.28       45.94     82.97 o 
   3   6  14       54.89       18.39     66.05 o 
   4   6  14       11.89       46.19     74.79 o 
   5   6  14       53.63       30.59     67.27 o 
   6   6  14       47.88       26.02     69.13 o 
   7   6  14      146.80       88.64     66.47 o 
   8   6  14       97.62        8.16     65.17 o 
  -8   7  14        6.87        7.93     92.89 o 
  -7   7  14      400.84      281.97    111.40 o 
  -6   7  14       14.46       34.83     76.83 o 
  -5   7  14       22.21       36.30     79.39 o 
  -4   7  14       16.41       79.35     78.67 o 
  -3   7  14        0.02      -13.78     72.32 o 
  -2   7  14      190.24      243.84     89.64 o 
  -1   7  14      327.76      383.28     94.95 o 
   0   7  14      116.53       76.33     68.58 o 
   1   7  14       37.85       84.33     71.84 o 
   2   7  14       92.49       50.59     89.56 o 
   3   7  14      283.45      355.91    116.70 o 
   4   7  14        3.53      -13.58     63.16 o 
   5   7  14      289.10      225.72     78.39 o 
   6   7  14        0.19       -9.08     59.78 o 
   7   7  14      313.41      122.50     72.83 o 
  -6   8  14      251.23      295.00    118.79 o 
  -5   8  14      253.73      272.16    107.40 o 
  -4   8  14      119.44      155.90     88.58 o 
  -3   8  14        6.07       -6.91     75.34 o 
  -2   8  14       57.32       84.51     82.18 o 
  -1   8  14       90.48      171.61     87.87 o 
   0   8  14        8.64       19.58     75.65 o 
   1   8  14      119.12       26.74     96.32 o 
   2   8  14      122.72      135.47    106.42 o 
   3   8  14        1.25      -44.50     80.80 o 
   4   8  14      160.25       10.96     91.98 o 
   5   8  14        7.31       59.79     68.28 o 
   6   8  14      121.74      137.35     67.96 o 
  -5   9  14       42.96      -61.26     94.27 o 
  -4   9  14      138.53       75.54    106.03 o 
  -3   9  14       16.12       41.77    119.41 o 
  -2   9  14      386.47      422.14    113.79 o 
  -1   9  14       59.56       96.67     71.34 o 
   0   9  14      290.31      265.88    157.14 o 
   1   9  14       23.85      113.77     98.43 o 
   2   9  14       16.77      177.88    270.51 o 
   3   9  14       12.20      -17.87     79.70 o 
   4   9  14       72.85      -22.09     86.47 o 
  -1  10  14       40.47      102.01     76.67 o 
   0  10  14        0.23      -30.53     91.92 o 
   1  10  14      348.57      232.85    134.48 o 
  -9   0  15     3607.94     3372.47    302.16 o 
  -7   0  15     3760.13     3816.82    289.58 o 
  -5   0  15     3686.77     3426.89    257.58 o 
  -3   0  15     2561.10     2447.66    153.52 o 
  -1   0  15      227.25      219.48     57.37 o 
   1   0  15        5.72       45.42     46.87 o 
   3   0  15       32.22      112.33     66.73 o 
   5   0  15       89.61      132.78     67.70 o 
   7   0  15      238.93      211.40    112.07 o 
   9   0  15      374.31      470.41    129.73 o 
 -10   1  15      757.31      768.49    105.29 o 
  -9   1  15       64.32      163.33     64.79 o 
  -8   1  15      730.77      810.24    140.36 o 
  -7   1  15      139.51      161.16     61.46 o 
  -6   1  15     2119.66     2216.31    153.49 o 
  -5   1  15      383.98      444.19     75.18 o 
  -4   1  15     2143.40     2176.90    126.16 o 
  -3   1  15      380.09      391.12     60.23 o 
  -2   1  15     1337.54     1406.79     84.58 o 
  -1   1  15      159.16      147.66     40.16 o 
   0   1  15      375.39      460.79     51.86 o 
   1   1  15      161.83      230.43     42.58 o 
   2   1  15      358.80      377.04     53.39 o 
   3   1  15      554.46      566.37     62.48 o 
   4   1  15        7.90       62.68     41.53 o 
   5   1  15     2079.89     2095.10    142.82 o 
   6   1  15      702.87      708.09    133.04 o 
   7   1  15      538.07      632.03    120.41 o 
   8   1  15       19.21       77.78     82.17 o 
   9   1  15       89.47      113.96     93.75 o 
  10   1  15       73.64      142.28     89.09 o 
 -10   2  15        0.75      -17.89     48.67 o 
  -9   2  15      413.30      389.10    102.55 o 
  -8   2  15      133.50      105.25     62.72 o 
  -7   2  15      113.38      160.82     65.69 o 
  -6   2  15      354.26      286.21     64.41 o 
  -5   2  15      219.53      304.14     62.26 o 
  -4   2  15     1808.19     1634.48    111.08 o 
  -3   2  15      626.87      695.99     80.77 o 
  -2   2  15      966.92      991.14     83.24 o 
  -1   2  15      143.65      160.40     50.75 o 
   0   2  15      748.26      785.28     79.67 o 
   1   2  15      147.21      159.59     44.14 o 
   2   2  15     3820.13     3257.37    143.87 o 
   3   2  15      167.96      220.99     46.16 o 
   4   2  15      285.99      322.51     79.50 o 
   5   2  15      664.67      567.32     97.17 o 
   6   2  15      178.75      146.56     70.29 o 
   7   2  15       13.63      -37.71     74.53 o 
   8   2  15      409.19      382.45    120.57 o 
   9   2  15       16.80       -0.72     73.25 o 
  10   2  15       90.50       91.17     85.34 o 
 -10   3  15       41.18       48.60     58.63 o 
  -9   3  15       40.52       32.66     65.66 o 
  -8   3  15      114.18      158.66     63.83 o 
  -7   3  15      119.13      150.93     53.00 o 
  -6   3  15      318.46      268.84     75.12 o 
  -5   3  15      451.16      463.74     87.08 o 
  -4   3  15      694.38      665.21     92.02 o 
  -3   3  15     2007.99     1964.05    145.87 o 
  -2   3  15      699.45      730.75     97.66 o 
  -1   3  15      614.02      670.23     86.43 o 
   0   3  15       94.19       90.23     42.05 o 
   1   3  15     2782.74     2661.19    134.64 o 
   2   3  15      750.45      680.11     75.03 o 
   3   3  15     2082.70     1935.64    116.17 o 
   4   3  15       58.63      137.73     74.24 o 
   5   3  15     1854.55     1937.60    224.38 o 
   6   3  15       60.60       85.53     70.30 o 
   7   3  15      200.10      290.58     89.64 o 
   8   3  15       15.27      198.74     96.28 o 
   9   3  15      108.03       72.90     74.86 o 
  10   3  15        0.66       37.46     89.98 o 
 -10   4  15        1.50       60.32    109.07 o 
  -9   4  15       16.09       40.90     89.34 o 
  -8   4  15       62.08       20.70     63.91 o 
  -7   4  15       50.23       44.92     58.58 o 
  -6   4  15      109.68      136.07     71.09 o 
  -5   4  15       17.58       12.23     61.62 o 
  -4   4  15      368.50      399.97     79.56 o 
  -3   4  15      452.51      402.66     81.49 o 
  -2   4  15      831.95      851.89    104.42 o 
  -1   4  15      778.23      714.00     95.40 o 
   0   4  15     3057.24     3395.57    187.81 o 
   1   4  15     1236.61     1252.16    103.05 o 
   2   4  15     1189.49     1111.04     97.01 o 
   3   4  15       48.01       16.10     52.34 o 
   4   4  15      579.30      602.77    110.02 o 
   5   4  15       74.85       16.85     73.89 o 
   6   4  15      330.00      253.29    112.28 o 
   7   4  15       52.97       89.73     63.61 o 
   8   4  15      267.40      281.78    137.58 o 
   9   4  15        8.23       20.79     71.31 o 
  -9   5  15        1.66      -16.80     65.32 o 
  -8   5  15      344.90      338.85    103.20 o 
  -7   5  15        0.29       89.55     72.79 o 
  -6   5  15       33.16       42.66     72.38 o 
  -5   5  15        1.67       -6.79     63.96 o 
  -4   5  15       86.62      146.94     69.64 o 
  -3   5  15      336.80      436.64     95.32 o 
  -2   5  15      125.28      207.28     75.71 o 
  -1   5  15       89.86       84.77     59.90 o 
   0   5  15     1129.34     1112.63    125.35 o 
   1   5  15     2728.59     2927.68    187.18 o 
   2   5  15        4.90      -33.88     46.69 o 
   3   5  15      456.19      344.68    110.46 o 
   4   5  15       79.63       70.54     74.57 o 
   5   5  15      278.42      266.58     89.92 o 
   6   5  15      198.76      122.05     79.54 o 
   7   5  15      426.46      218.15    117.59 o 
   8   5  15       53.15       85.93    105.94 o 
   9   5  15       78.41       81.94     79.06 o 
  -8   6  15       39.23       44.48     90.90 o 
  -7   6  15      312.79      292.44    101.10 o 
  -6   6  15        0.22      -25.52     73.80 o 
  -5   6  15     1076.53     1044.83    132.36 o 
  -4   6  15       77.38      118.64     73.19 o 
  -3   6  15      520.56      668.81    118.91 o 
  -2   6  15        3.58       53.72     69.06 o 
  -1   6  15      151.16      198.23     77.66 o 
   0   6  15     1414.73     1489.30    151.65 o 
   1   6  15      118.69       31.66     64.18 o 
   2   6  15       20.79       70.70     86.42 o 
   3   6  15       11.68       -8.44     74.71 o 
   4   6  15      199.62      175.94     89.00 o 
   5   6  15      100.04       97.96     79.19 o 
   6   6  15        1.48       44.51     57.54 o 
   7   6  15      116.09       87.08     68.18 o 
   8   6  15       36.94       21.25     62.46 o 
  -7   7  15       58.36       26.63     87.95 o 
  -6   7  15      152.14      258.34    100.32 o 
  -5   7  15       14.69       20.32     80.47 o 
  -4   7  15      224.49      172.64     89.85 o 
  -3   7  15       13.38       46.05    103.23 o 
  -2   7  15      117.15      543.64    361.40 o 
  -1   7  15        8.89       37.24     75.42 o 
   0   7  15      393.62      496.30    113.68 o 
   1   7  15       10.32        8.55     96.41 o 
   2   7  15      179.74       91.03     93.79 o 
   3   7  15       16.99       46.61     62.13 o 
   4   7  15       16.09       73.98    102.06 o 
   5   7  15       27.15       34.14     65.35 o 
   6   7  15        9.60       45.59     58.87 o 
   7   7  15       58.46       19.78     59.33 o 
  -6   8  15       65.70      117.43     93.68 o 
  -5   8  15       63.80       72.22     89.43 o 
  -4   8  15       84.35      130.81     83.18 o 
  -3   8  15       47.29       63.76    100.15 o 
  -2   8  15      171.99      127.11     91.40 o 
  -1   8  15       56.03      153.22    123.51 o 
   0   8  15       42.34       42.37     73.40 o 
   1   8  15        9.62       39.83     90.91 o 
   2   8  15      106.40      108.86     83.68 o 
   3   8  15      290.08      299.94    130.01 o 
   4   8  15        0.99      -57.65     57.65 o 
   5   8  15        1.29       20.30     66.42 o 
   6   8  15        7.39       17.70     80.69 o 
  -4   9  15       34.91      124.58     90.76 o 
  -3   9  15        7.64      -12.48     83.18 o 
  -2   9  15       58.10       26.56     77.03 o 
  -1   9  15      105.11      920.49    669.17 o 
   0   9  15        8.58      394.33    785.16 o 
   1   9  15        9.29       20.29     88.37 o 
   2   9  15       53.02       68.09     98.33 o 
   3   9  15       82.52      -20.62     85.46 o 
   4   9  15       16.55        9.30     87.90 o 
 -10   0  16        8.92       31.95     79.18 o 
  -8   0  16      822.40      710.35    146.49 o 
  -6   0  16       35.32       20.02     61.74 o 
  -4   0  16     3131.90     2866.93    224.12 o 
  -2   0  16     3678.40     3573.22    191.07 o 
   0   0  16     1670.46     1038.37    472.90 o 
   2   0  16     2854.62     2588.67    236.65 o 
   4   0  16     1427.79     1429.90    143.02 o 
   6   0  16     2058.84      832.95    879.11 o 
   8   0  16      195.64      262.75    132.29 o 
  10   0  16       24.83      -67.02    101.18 o 
 -10   1  16        8.92       67.32     55.83 o 
  -9   1  16      427.09      465.28     82.36 o 
  -8   1  16       27.39        8.18     56.23 o 
  -7   1  16      535.22      510.63    104.36 o 
  -6   1  16      294.60      285.57     69.56 o 
  -5   1  16      728.50      766.62     95.10 o 
  -4   1  16       11.39       45.61     44.70 o 
  -3   1  16     2406.22     2587.44    134.31 o 
  -2   1  16       19.60       55.51     39.18 o 
  -1   1  16     2942.08     2709.74    117.30 o 
   0   1  16      680.31      686.12     65.03 o 
   1   1  16     1417.31     1199.83    149.93 o 
   2   1  16      706.87      838.08     77.18 o 
   3   1  16     2393.28     2296.36    133.92 o 
   4   1  16      198.95      222.59     55.84 o 
   5   1  16       77.61       97.58     62.52 o 
   6   1  16        3.26       46.07     89.08 o 
   7   1  16      549.87      501.70    126.12 o 
   8   1  16       68.55       52.23     91.14 o 
   9   1  16       13.01       74.60     86.52 o 
  10   1  16       43.49      183.39     95.29 o 
 -10   2  16      280.90      358.93     87.95 o 
  -9   2  16      133.79       74.14     60.50 o 
  -8   2  16     1098.92      977.30    113.80 o 
  -7   2  16        1.99       27.76     56.40 o 
  -6   2  16      603.66      686.66     94.29 o 
  -5   2  16      757.47      695.74     80.16 o 
  -4   2  16     1964.75     1942.01    123.45 o 
  -3   2  16       71.70       66.86     52.89 o 
  -2   2  16      700.05      698.18     90.44 o 
  -1   2  16      274.93      242.68     64.43 o 
   0   2  16      468.36      501.73     63.78 o 
   1   2  16      625.67      614.10     73.13 o 
   2   2  16      260.86      359.74     60.91 o 
   3   2  16     1476.33     1377.92     99.16 o 
   4   2  16      184.66      216.93     69.66 o 
   5   2  16       36.22      158.83     67.75 o 
   6   2  16       24.27       25.60     70.56 o 
   7   2  16      408.85      526.31    141.73 o 
   8   2  16       18.51       43.96     80.43 o 
   9   2  16      181.83      128.82     86.03 o 
  10   2  16       23.70       63.23     86.14 o 
 -10   3  16       18.77      -67.20     89.43 o 
  -9   3  16       14.25       79.20     69.79 o 
  -8   3  16      254.38      325.14     95.78 o 
  -7   3  16      151.59      245.32     91.76 o 
  -6   3  16       55.83       17.55     65.37 o 
  -5   3  16       89.96       63.88     63.59 o 
  -4   3  16        0.20       26.27     55.47 o 
  -3   3  16      175.14      222.42     68.05 o 
  -2   3  16      171.13      145.09     59.08 o 
  -1   3  16        2.10       -1.53     48.25 o 
   0   3  16        3.99       24.05     43.71 o 
   1   3  16       86.61       86.45     47.16 o 
   2   3  16       17.25       28.05     43.28 o 
   3   3  16     3274.55     3228.05    154.70 o 
   4   3  16      347.92      319.43     79.47 o 
   5   3  16        2.46       36.61     76.27 o 
   6   3  16      624.94      657.59    112.91 o 
   7   3  16        0.30      -69.78     69.78 o 
   8   3  16     1451.37     1439.90    340.34 o 
   9   3  16       99.44       70.94     80.21 o 
  -9   4  16      183.56      132.09     98.60 o 
  -8   4  16       98.14      137.68     77.74 o 
  -7   4  16      543.53      543.18     99.04 o 
  -6   4  16      299.61      197.83     79.31 o 
  -5   4  16        1.63       45.22     64.73 o 
  -4   4  16      999.94      861.57    114.37 o 
  -3   4  16       31.40       53.29     54.42 o 
  -2   4  16     1248.40     1211.71    126.62 o 
  -1   4  16       25.18       67.58     54.81 o 
   0   4  16        1.41        3.03     59.94 o 
   1   4  16     1250.40     1250.63    117.75 o 
   2   4  16      306.02      355.22     63.53 o 
   3   4  16      235.79      167.21     68.51 o 
   4   4  16      418.19      429.79     97.68 o 
   5   4  16      183.63      206.71     78.50 o 
   6   4  16        7.71       32.54     78.97 o 
   7   4  16      323.41      217.76     82.50 o 
   8   4  16        6.79        8.12     75.82 o 
   9   4  16      231.22      167.51    103.30 o 
  -9   5  16       55.83      114.95    101.75 o 
  -8   5  16      305.65      203.84    124.72 o 
  -7   5  16      891.90      801.14    123.41 o 
  -6   5  16        8.40       61.64     62.77 o 
  -5   5  16      200.30      385.39     89.56 o 
  -4   5  16       66.48      106.39     84.42 o 
  -3   5  16       13.45        6.58     64.50 o 
  -2   5  16       61.81       29.82     63.80 o 
  -1   5  16       34.92       46.59     61.09 o 
   0   5  16        9.73       24.87     62.51 o 
   1   5  16     1468.02     1640.95    145.04 o 
   2   5  16      185.50       79.73     84.29 o 
   3   5  16      126.40       90.98     68.19 o 
   4   5  16      202.96      270.44     90.26 o 
   5   5  16      148.12      232.50     85.15 o 
   6   5  16      258.79      239.49     96.71 o 
   7   5  16      117.20      117.65     75.37 o 
   8   5  16      225.06      121.43    108.08 o 
  -8   6  16        6.89       -0.05     77.04 o 
  -7   6  16      462.09      351.40    102.54 o 
  -6   6  16      600.41      692.83    119.95 o 
  -5   6  16       43.92       94.42     64.40 o 
  -4   6  16      419.68      541.06    104.39 o 
  -3   6  16       81.48       72.75     70.68 o 
  -2   6  16      681.30      747.51    141.81 o 
  -1   6  16       40.80       12.19     63.93 o 
   0   6  16      382.32      336.98     84.13 o 
   1   6  16       35.34       45.27     65.17 o 
   2   6  16      404.40      596.58    146.90 o 
   3   6  16       17.13      108.48    115.36 o 
   4   6  16      438.44      399.81    102.49 o 
   5   6  16       44.82       27.64     64.95 o 
   6   6  16      155.84      186.77     87.20 o 
   7   6  16       97.50       23.17     59.86 o 
  -7   7  16      611.94      547.98    132.60 o 
  -6   7  16      190.04      201.73     92.15 o 
  -5   7  16      315.14      267.30    100.49 o 
  -4   7  16       77.78       54.73     78.20 o 
  -3   7  16      423.07      527.27    119.74 o 
  -2   7  16      253.08      287.80    102.64 o 
  -1   7  16      250.26      299.95     97.62 o 
   0   7  16       92.65       32.71     69.87 o 
   1   7  16      395.08      291.86    121.38 o 
   2   7  16        5.55      -42.34     68.05 o 
   3   7  16       81.83      166.25     75.43 o 
   4   7  16       72.62       87.48    100.72 o 
   5   7  16       33.55      -14.93     75.72 o 
   6   7  16       59.98       48.25     63.22 o 
  -5   8  16       60.40       80.30     88.29 o 
  -4   8  16      254.93      296.05    130.68 o 
  -3   8  16        4.67       80.81     87.56 o 
  -2   8  16      595.02      729.50    140.92 o 
  -1   8  16        0.75      -13.51     76.19 o 
   0   8  16      223.71      197.92     93.94 o 
   1   8  16        0.47      -63.56     84.53 o 
   2   8  16      229.00      124.75     98.47 o 
   3   8  16       66.91       38.25    104.26 o 
   4   8  16        3.86       12.83     94.23 o 
   5   8  16       88.08       52.08     78.20 o 
  -3   9  16       21.64      197.99     98.39 o 
  -2   9  16       19.21      -11.96     79.70 o 
  -1   9  16      104.42       49.73     79.77 o 
   0   9  16       52.45       18.47    122.17 o 
   1   9  16      162.69       73.05     89.81 o 
   2   9  16       57.67       69.94    100.24 o 
   3   9  16        3.36       73.78     91.60 o 
  -9   0  17      181.44      140.40    140.61 o 
  -7   0  17        9.87       73.23     83.04 o 
  -5   0  17     3913.67     3864.24    288.38 o 
  -3   0  17     1237.45     1230.01    156.83 o 
  -1   0  17     1189.83     1236.60    119.32 o 
   1   0  17     1148.50     1154.85    113.91 o 
   3   0  17      907.96      972.03    128.67 o 
   5   0  17      905.23      998.58    176.13 o 
   7   0  17      403.64      378.45    194.48 o 
   9   0  17      111.34       77.53    162.94 o 
 -10   1  17       27.83       55.17     57.77 o 
  -9   1  17      100.59       92.79     59.33 o 
  -8   1  17      105.85       69.66     61.64 o 
  -7   1  17      409.36      448.80     87.09 o 
  -6   1  17      238.91      350.66     69.90 o 
  -5   1  17        8.19      -33.58     46.42 o 
  -4   1  17     1436.96     1383.38    120.20 o 
  -3   1  17        3.67       39.20     47.72 o 
  -2   1  17     1014.50     1092.76     92.62 o 
  -1   1  17      472.90      537.90     62.25 o 
   0   1  17     1674.16     1581.15    120.07 o 
   1   1  17      405.20      300.44     59.93 o 
   2   1  17     2090.59     2076.21    124.52 o 
   3   1  17       46.85       63.71     47.61 o 
   4   1  17     1795.13     1830.88    121.20 o 
   5   1  17      417.88      354.31     81.40 o 
   6   1  17      305.44      364.70    106.34 o 
   7   1  17      132.44      116.36     95.26 o 
   8   1  17       70.84       82.92     87.76 o 
   9   1  17        0.31       40.10     98.65 o 
 -10   2  17      335.32      293.19     86.90 o 
  -9   2  17      138.88       56.09     61.93 o 
  -8   2  17      505.59      652.67    125.37 o 
  -7   2  17      311.75      325.82     74.03 o 
  -6   2  17     1118.47     1025.43    141.84 o 
  -5   2  17       18.37       78.58     66.52 o 
  -4   2  17      100.56      128.52     56.73 o 
  -3   2  17     1115.20      843.73    189.83 o 
  -2   2  17     1209.69     1298.61    116.70 o 
  -1   2  17      543.39      608.44     87.80 o 
   0   2  17      337.80      333.46     61.56 o 
   1   2  17     1483.09     1488.11    107.06 o 
   2   2  17      199.13      162.90     49.02 o 
   3   2  17     2057.14     1967.06    123.80 o 
   4   2  17        1.32       73.23     60.11 o 
   5   2  17      853.01      858.64    117.44 o 
   6   2  17       72.95       72.73     84.50 o 
   7   2  17      277.05      274.14    115.64 o 
   8   2  17      193.55      217.72     99.46 o 
   9   2  17      247.46      271.27    102.42 o 
  -9   3  17      969.97     1083.80    165.78 o 
  -8   3  17       84.51       15.09    115.97 o 
  -7   3  17     1317.78     1295.62    158.01 o 
  -6   3  17      549.28      588.60    113.73 o 
  -5   3  17     1618.81     1616.53    148.72 o 
  -4   3  17      333.16      358.19     79.66 o 
  -3   3  17       74.54      125.02     61.55 o 
  -2   3  17      854.90      828.42    105.15 o 
  -1   3  17      192.95      252.18     70.41 o 
   0   3  17      749.67     1193.12    255.66 o 
   1   3  17        2.26        4.11     42.62 o 
   2   3  17        3.70      -35.63     40.50 o 
   3   3  17      315.53      344.76     75.06 o 
   4   3  17      340.92      309.72     82.09 o 
   5   3  17       16.43        3.12     74.76 o 
   6   3  17      126.13       91.27     77.41 o 
   7   3  17       83.68       31.45     88.09 o 
   8   3  17        9.77       25.54     85.79 o 
   9   3  17       36.39      -13.86     63.81 o 
  -9   4  17       12.47      117.34     96.10 o 
  -8   4  17      678.97     1126.68    212.78 o 
  -7   4  17        1.87       -4.66     72.02 o 
  -6   4  17      814.66      824.71    117.33 o 
  -5   4  17      157.02      177.66     72.93 o 
  -4   4  17      926.46     1006.70    152.05 o 
  -3   4  17      636.71      645.68    104.38 o 
  -2   4  17     1654.68     1578.12    141.72 o 
  -1   4  17      503.91      443.89     84.80 o 
   0   4  17      692.75      798.78    106.31 o 
   1   4  17      273.92      273.39     69.05 o 
   2   4  17        4.42       29.99     50.80 o 
   3   4  17      250.32      179.82     65.36 o 
   4   4  17       63.28       15.37     72.66 o 
   5   4  17      296.37      393.03    106.41 o 
   6   4  17       60.27       77.17     91.21 o 
   7   4  17      170.42      152.90     94.67 o 
   8   4  17       89.30      168.68    103.66 o 
  -8   5  17      169.11      283.38    101.68 o 
  -7   5  17      340.62      383.52     96.64 o 
  -6   5  17      648.56      554.66     94.26 o 
  -5   5  17      941.33      911.65    119.03 o 
  -4   5  17      676.70      664.25    110.86 o 
  -3   5  17      303.11      225.36     76.44 o 
  -2   5  17       44.05       69.21     68.50 o 
  -1   5  17      209.05      165.85     76.05 o 
   0   5  17      282.29      375.61     88.46 o 
   1   5  17        1.73       41.85     60.77 o 
   2   5  17       11.89       14.96    118.06 o 
   3   5  17        2.40       -5.86     73.26 o 
   4   5  17      154.68      102.07     81.21 o 
   5   5  17       20.56       96.64     80.42 o 
   6   5  17       91.88      123.30     86.62 o 
   7   5  17      199.61       98.47     73.19 o 
   8   5  17       57.12       28.87     90.04 o 
  -7   6  17      154.16      145.88     79.15 o 
  -6   6  17      117.88       56.67     66.49 o 
  -5   6  17      109.09      135.13     72.06 o 
  -4   6  17      597.90      681.51    111.94 o 
  -3   6  17      349.91      350.32    108.57 o 
  -2   6  17       18.02       -9.64     69.01 o 
  -1   6  17      967.24     1103.65    142.71 o 
   0   6  17        3.84      -34.33     67.28 o 
   1   6  17      140.86      134.63     72.19 o 
   2   6  17       17.74      264.79    362.23 o 
   3   6  17       60.96       -3.16     78.08 o 
   4   6  17        2.11       27.40     82.28 o 
   5   6  17       74.22       90.48     80.99 o 
   6   6  17       11.49      168.10     88.20 o 
   7   6  17       52.99       23.87     59.46 o 
  -6   7  17      176.84      216.23    102.97 o 
  -5   7  17       11.20        1.32     79.68 o 
  -4   7  17       35.82       48.21     76.70 o 
  -3   7  17        2.72       51.40     71.53 o 
  -2   7  17      168.03      360.67     88.96 o 
  -1   7  17      203.06      249.17     90.48 o 
   0   7  17      284.68      455.48    108.95 o 
   1   7  17      116.91      105.21     96.65 o 
   2   7  17      503.55      548.20    174.63 o 
   3   7  17       23.20       41.84     73.19 o 
   4   7  17       97.14      -16.99     85.73 o 
   5   7  17        2.65      -33.18     88.26 o 
   6   7  17       41.17       44.90     75.00 o 
  -5   8  17       23.46      -10.04     97.71 o 
  -4   8  17        1.33        2.83     86.92 o 
  -3   8  17       30.68       91.57     89.83 o 
  -2   8  17        9.28       -1.55     83.27 o 
  -1   8  17       92.05       -6.76     76.19 o 
   0   8  17       48.01       83.74    134.64 o 
   1   8  17      114.78      188.42    117.20 o 
   2   8  17       60.61      146.01    108.41 o 
   3   8  17      254.81      269.76    128.94 o 
   4   8  17       80.00      -14.32     81.63 o 
  -1   9  17        4.26      125.83     90.80 o 
   0   9  17        1.88       24.16    219.72 o 
   1   9  17       73.63      205.52    126.10 o 
  -8   0  18      177.37      175.83     88.51 o 
  -6   0  18      657.39      537.42    121.46 o 
  -4   0  18      174.26      203.16     85.16 o 
  -2   0  18      634.88      730.05    229.96 o 
   0   0  18      138.43      108.56     58.87 o 
   2   0  18      946.02      992.04    111.22 o 
   4   0  18      712.36      756.42    133.86 o 
   6   0  18      924.01     1021.03    261.50 o 
   8   0  18      489.90      511.17    228.65 o 
  -9   1  18      696.32      591.44     93.67 o 
  -8   1  18      103.45      158.79     69.27 o 
  -7   1  18      343.10      324.36     81.16 o 
  -6   1  18      581.53      506.32     88.07 o 
  -5   1  18       29.89       10.89     51.49 o 
  -4   1  18      786.15      882.67     98.29 o 
  -3   1  18        1.70       52.01     45.12 o 
  -2   1  18      127.97       89.20     62.07 o 
  -1   1  18       73.17       78.41     48.93 o 
   0   1  18      429.77      447.46     66.42 o 
   1   1  18      317.42      733.52    299.03 o 
   2   1  18       87.31       73.58     46.19 o 
   3   1  18      293.40      198.14     60.37 o 
   4   1  18      671.01      680.19     98.59 o 
   5   1  18      255.74      355.99     85.37 o 
   6   1  18       26.43       79.99    104.65 o 
   7   1  18      487.53      394.03    122.67 o 
   8   1  18       21.68       45.81     96.68 o 
   9   1  18      109.37      300.65    134.49 o 
  -9   2  18      433.70      314.20    104.22 o 
  -8   2  18       33.01       10.62     68.57 o 
  -7   2  18      587.91      560.80    115.95 o 
  -6   2  18       22.31       66.85     80.57 o 
  -5   2  18      146.51      192.87     88.94 o 
  -4   2  18      707.88      698.40    100.99 o 
  -3   2  18     3935.01     2611.74    909.65 o 
  -2   2  18      303.98      373.33     80.50 o 
  -1   2  18      565.79      630.69     88.70 o 
   0   2  18      193.68      257.47     66.01 o 
   1   2  18      365.21      420.40     66.58 o 
   2   2  18      804.78      675.87     90.54 o 
   3   2  18       75.66      126.26     50.29 o 
   4   2  18      107.27      166.77     72.55 o 
   5   2  18      594.53      608.07    103.42 o 
   6   2  18      164.91      164.89    102.65 o 
   7   2  18      243.06      386.84    128.03 o 
   8   2  18       17.87      -27.84     95.75 o 
   9   2  18       92.43      179.48     90.31 o 
  -9   3  18       57.38       91.44     89.03 o 
  -8   3  18      482.25      619.22    125.43 o 
  -7   3  18       44.94      164.63     85.78 o 
  -6   3  18      575.78      670.77    124.10 o 
  -5   3  18       17.97        8.88     57.09 o 
  -4   3  18     1121.61     1033.27    120.82 o 
  -3   3  18      432.23      379.45     86.03 o 
  -2   3  18     2372.57     2529.27    174.56 o 
  -1   3  18      183.78      149.49     61.60 o 
   0   3  18     2022.88     2108.77    152.76 o 
   1   3  18      398.41      379.39     75.72 o 
   2   3  18      369.56      459.68     69.25 o 
   3   3  18     1876.80     1778.43    149.73 o 
   4   3  18      383.82      455.01     95.34 o 
   5   3  18      119.61      132.62     89.67 o 
   6   3  18        2.85       42.47     88.04 o 
   7   3  18       48.08      -25.07     97.86 o 
   8   3  18        1.02      224.54    136.01 o 
  -8   4  18      129.06      197.87     90.37 o 
  -7   4  18      463.39      445.12    116.90 o 
  -6   4  18      273.86      233.34     84.25 o 
  -5   4  18      583.25      641.52    101.04 o 
  -4   4  18      412.13      512.87     96.70 o 
  -3   4  18       89.84      154.44     86.00 o 
  -2   4  18      689.51      678.33    106.99 o 
  -1   4  18     1471.38     1623.90    147.58 o 
   0   4  18       15.00       46.49     56.89 o 
   1   4  18      410.50      520.23     87.90 o 
   2   4  18      119.98      153.31     61.07 o 
   3   4  18      778.14      392.64    169.83 o 
   4   4  18      336.12      279.74     90.68 o 
   5   4  18      355.24      313.60     97.58 o 
   6   4  18       35.60       91.06     87.08 o 
   7   4  18       89.72      -22.87     78.41 o 
   8   4  18        0.12       70.62     92.75 o 
  -8   5  18      286.25      413.05    117.92 o 
  -7   5  18       85.84      159.68     79.20 o 
  -6   5  18      238.62      410.78     92.18 o 
  -5   5  18      146.67      113.42     69.24 o 
  -4   5  18      212.69      202.84     80.81 o 
  -3   5  18        3.59       -6.29     64.22 o 
  -2   5  18      482.15      497.47     97.16 o 
  -1   5  18       27.86       74.02     72.50 o 
   0   5  18      239.14      352.52     82.80 o 
   1   5  18      748.07      668.94    102.53 o 
   2   5  18     1297.41     1171.26    167.89 o 
   3   5  18       89.13       79.48     89.65 o 
   4   5  18       92.56       96.88     97.26 o 
   5   5  18      177.22       81.20     79.26 o 
   6   5  18       43.50       38.23     71.28 o 
   7   5  18       90.86      121.41     84.56 o 
  -7   6  18       34.74       55.90     77.02 o 
  -6   6  18        0.86       22.22     63.18 o 
  -5   6  18       58.66       58.68     66.18 o 
  -4   6  18       32.48       49.84     69.41 o 
  -3   6  18       75.31       59.18     59.95 o 
  -2   6  18        0.96      -31.76     68.09 o 
  -1   6  18      756.11      965.12    129.88 o 
   0   6  18      295.39      339.36    105.17 o 
   1   6  18      113.79      151.68     85.50 o 
   2   6  18      495.27      519.86    126.87 o 
   3   6  18       80.09      113.16     77.66 o 
   4   6  18      292.48      116.39    118.13 o 
   5   6  18       10.51       -3.29     82.03 o 
   6   6  18      215.93      101.04     85.65 o 
  -5   7  18       69.62       71.55     73.78 o 
  -4   7  18       18.03       17.19     75.21 o 
  -3   7  18      106.63      145.99     75.85 o 
  -2   7  18        2.31       67.02     73.28 o 
  -1   7  18        5.96       51.74     65.49 o 
   0   7  18       13.14       25.08     68.37 o 
   1   7  18       51.17      149.02    104.66 o 
   2   7  18       23.51        0.52     83.70 o 
   3   7  18      158.60      188.62     92.39 o 
   4   7  18       31.37      119.54    189.86 o 
   5   7  18      173.29       18.94     97.69 o 
  -4   8  18        5.55       72.43     84.39 o 
  -3   8  18        4.65       49.30     77.91 o 
  -2   8  18        3.23       86.87     91.56 o 
  -1   8  18      113.11      183.71    110.09 o 
   0   8  18       20.39       55.19    109.00 o 
   1   8  18      110.21      158.26    101.81 o 
   2   8  18       77.85      126.36    105.24 o 
   3   8  18        1.82       16.43     91.55 o 
  -9   0  19      869.08      912.32    167.10 o 
  -7   0  19      176.36      269.49    115.27 o 
  -5   0  19       99.15      266.14    100.81 o 
  -3   0  19     1123.91     1133.30    154.64 o 
  -1   0  19     1952.88     1823.28    156.88 o 
   1   0  19     1364.69     1511.53    179.05 o 
   3   0  19        8.89       62.99     93.96 o 
   5   0  19        0.24      -28.91    137.98 o 
   7   0  19        1.93      -80.16    141.92 o 
   9   0  19       49.84      169.52    136.66 o 
  -9   1  19       24.61       21.44     64.11 o 
  -8   1  19      820.41      885.13    112.72 o 
  -7   1  19        3.67       27.85     64.39 o 
  -6   1  19      825.09      816.58    112.12 o 
  -5   1  19        9.71      -12.67     67.06 o 
  -4   1  19      986.12      979.70    136.63 o 
  -3   1  19       89.72      185.24     80.10 o 
  -2   1  19     1267.31     1245.19    118.00 o 
  -1   1  19      354.69      264.92     72.98 o 
   0   1  19      532.77      478.63     67.50 o 
   1   1  19      226.76      145.61     51.67 o 
   2   1  19       39.76       25.86     45.34 o 
   3   1  19     1770.31     1524.70    121.98 o 
   4   1  19      980.85     1063.45    127.11 o 
   5   1  19        7.31       17.94     77.44 o 
   6   1  19       11.36       75.41    102.08 o 
   7   1  19       32.17       -5.15    112.67 o 
   8   1  19       62.13       30.88    108.72 o 
  -9   2  19      818.24      877.73    147.73 o 
  -8   2  19      368.11      408.87     94.18 o 
  -7   2  19      609.36      751.04    132.05 o 
  -6   2  19      532.02      566.89    112.09 o 
  -5   2  19      779.99      745.00    135.74 o 
  -4   2  19       51.47      -11.12     73.43 o 
  -3   2  19      643.67      445.46    149.27 o 
  -2   2  19     1148.04     1111.29    118.17 o 
  -1   2  19        3.93        9.06     51.91 o 
   0   2  19      566.92      652.14     90.15 o 
   1   2  19      102.48      156.33     51.57 o 
   2   2  19      633.37      547.25    125.84 o 
   3   2  19      437.62      498.87     81.16 o 
   4   2  19      311.65      303.03     86.02 o 
   5   2  19        5.39      -38.51     71.37 o 
   6   2  19      257.44      252.82    117.30 o 
   7   2  19      111.30      210.08    113.28 o 
   8   2  19      157.98      199.58    116.93 o 
  -8   3  19      258.39      240.40     95.63 o 
  -7   3  19      242.58      287.96     92.19 o 
  -6   3  19      209.68      112.70     79.70 o 
  -5   3  19      535.56      519.80    110.49 o 
  -4   3  19       47.93       75.89     64.30 o 
  -3   3  19      260.86      363.38     83.69 o 
  -2   3  19       15.20       81.25     66.18 o 
  -1   3  19      410.68      496.23     90.67 o 
   0   3  19      482.12      448.97     82.97 o 
   1   3  19      620.62      802.43    102.14 o 
   2   3  19      409.66      353.65     72.85 o 
   3   3  19     3733.43     3651.29    215.33 o 
   4   3  19        3.56       65.98     79.15 o 
   5   3  19      567.08      593.38    122.06 o 
   6   3  19        0.13        8.73     86.15 o 
   7   3  19      161.22      180.96    127.62 o 
   8   3  19        0.13       39.21     90.02 o 
  -8   4  19       43.45       91.18     87.28 o 
  -7   4  19       99.85      195.67    118.35 o 
  -6   4  19      119.61      138.17     86.00 o 
  -5   4  19       33.23       20.93     56.32 o 
  -4   4  19      866.47      842.97    114.83 o 
  -3   4  19       11.83        8.81     67.30 o 
  -2   4  19     2767.57     2593.55    189.63 o 
  -1   4  19      191.85      135.85     84.75 o 
   0   4  19      283.56      364.23     83.81 o 
   1   4  19       16.79       49.13     60.02 o 
   2   4  19      585.95      553.32    124.91 o 
   3   4  19       69.13       57.44     71.19 o 
   4   4  19       60.20      126.79     88.95 o 
   5   4  19      145.48      119.25     92.84 o 
   6   4  19      450.42      362.24    116.14 o 
   7   4  19       16.01      -38.44     94.77 o 
  -7   5  19        4.86       40.31     96.85 o 
  -6   5  19       81.08       28.83     65.80 o 
  -5   5  19       99.47      187.76     80.03 o 
  -4   5  19        1.50      -14.54     59.10 o 
  -3   5  19      322.55      378.85     94.45 o 
  -2   5  19       58.42       77.24     67.27 o 
  -1   5  19      362.79      520.22     98.97 o 
   0   5  19        6.08        2.99     64.08 o 
   1   5  19      254.37      215.15     78.41 o 
   2   5  19      519.89      357.16    104.18 o 
   3   5  19       99.04       90.97     73.53 o 
   4   5  19       21.61       69.71    104.61 o 
   5   5  19      458.58      276.23    121.58 o 
   6   5  19       12.33       24.72     82.21 o 
   7   5  19       49.48       95.26    104.86 o 
  -6   6  19        9.14       91.00     74.84 o 
  -5   6  19      198.03      192.88     84.62 o 
  -4   6  19        3.74      -17.07     66.56 o 
  -3   6  19       45.50       74.01    109.25 o 
  -2   6  19        5.74       94.70     71.77 o 
  -1   6  19       13.73        2.34     68.38 o 
   0   6  19       47.60       57.47     63.84 o 
   1   6  19      115.42      171.80     86.40 o 
   2   6  19       92.23      132.88     84.77 o 
   3   6  19      126.68       85.88     88.90 o 
   4   6  19       73.85       -4.92    101.94 o 
   5   6  19       32.75       52.01     90.63 o 
   6   6  19       56.24      -28.67     94.12 o 
  -5   7  19       72.72       29.14     77.80 o 
  -4   7  19      330.20      336.96    109.48 o 
  -3   7  19       17.91       14.07     84.19 o 
  -2   7  19      211.33      190.29     77.20 o 
  -1   7  19       46.63      117.14     82.18 o 
   0   7  19        1.21       -8.48     71.56 o 
   1   7  19       13.78       21.94     96.05 o 
   2   7  19        1.44       34.34     92.96 o 
   3   7  19        2.84      -43.71     82.55 o 
   4   7  19      189.96       98.93    105.58 o 
  -2   8  19       14.51       13.53     74.58 o 
  -1   8  19       49.96       53.43     81.26 o 
   0   8  19        4.97       22.70     99.17 o 
   1   8  19       21.02      -25.85    105.52 o 
   2   8  19       21.06       -2.34     86.42 o 
  -8   0  20      487.43      499.73    131.51 o 
  -6   0  20     2148.71     1984.80    236.29 o 
  -4   0  20     1559.39     1386.93    185.80 o 
  -2   0  20      289.61      453.35    185.28 o 
   0   0  20      275.07      164.45     82.64 o 
   2   0  20       35.21       41.42     70.90 o 
   4   0  20      171.02      174.20    145.20 o 
   6   0  20      429.18      424.45    211.57 o 
   8   0  20       20.84       23.65    161.63 o 
  -8   1  20       44.03       37.39     82.40 o 
  -7   1  20      331.61      267.69     99.75 o 
  -6   1  20        6.00      101.79     80.38 o 
  -5   1  20     1136.73     1353.41    194.84 o 
  -4   1  20      124.22      158.43     73.93 o 
  -3   1  20      801.45      741.51    117.73 o 
  -2   1  20        7.59       -8.25     64.26 o 
  -1   1  20      754.09      582.92    208.22 o 
   0   1  20        0.95        8.58     52.93 o 
   1   1  20      304.52      404.49     68.37 o 
   2   1  20        4.86       -0.16     43.09 o 
   3   1  20      121.25       97.71     54.92 o 
   4   1  20      114.47      161.02     72.37 o 
   5   1  20     1363.84     1391.58    228.57 o 
   6   1  20      151.62       76.91    127.23 o 
   7   1  20        8.32      100.45    120.30 o 
   8   1  20       52.93       34.36    107.88 o 
  -8   2  20        8.90       25.71     75.62 o 
  -7   2  20      193.86      185.97     90.95 o 
  -6   2  20      401.63      460.42    108.19 o 
  -5   2  20      217.31      249.13     87.68 o 
  -4   2  20       28.58       86.87     76.02 o 
  -3   2  20      530.10      539.46    109.17 o 
  -2   2  20     1848.04     1837.20    150.70 o 
  -1   2  20      332.64      347.27     77.78 o 
   0   2  20     1663.41     1715.49    142.56 o 
   1   2  20      530.95      490.99     82.84 o 
   2   2  20      115.19      689.88    565.70 o 
   3   2  20      111.65      123.63     81.17 o 
   4   2  20      914.98     1031.65    132.29 o 
   5   2  20        5.91       33.35     87.34 o 
   6   2  20      219.03      241.79    113.23 o 
   7   2  20      145.75      193.10    116.44 o 
   8   2  20       70.11       60.59     96.49 o 
  -8   3  20        8.42       94.70     85.72 o 
  -7   3  20        1.36       42.76     82.25 o 
  -6   3  20       31.62       65.52     75.50 o 
  -5   3  20       53.21      120.45     79.03 o 
  -4   3  20       32.69       18.73     62.36 o 
  -3   3  20      242.71      252.90     80.80 o 
  -2   3  20       16.53       64.20     64.66 o 
  -1   3  20        3.73       84.95     69.61 o 
   0   3  20       10.49       41.01     58.43 o 
   1   3  20      223.45      248.65     68.56 o 
   2   3  20      109.69      181.54     59.33 o 
   3   3  20       10.22       31.10     59.16 o 
   4   3  20      309.31      313.72     89.73 o 
   5   3  20       82.57      114.52     89.49 o 
   6   3  20      279.28      246.65    154.96 o 
   7   3  20        2.53        9.68    108.37 o 
  -7   4  20      118.01      292.95    103.38 o 
  -6   4  20        4.72      -34.99     68.03 o 
  -5   4  20      167.97       96.49     62.84 o 
  -4   4  20      849.69      710.58    110.04 o 
  -3   4  20      354.08      284.77     81.01 o 
  -2   4  20       12.51       30.11     69.84 o 
  -1   4  20      146.35      278.22     76.31 o 
   0   4  20      376.29      433.46     89.22 o 
   1   4  20      658.08      703.03    102.83 o 
   2   4  20      395.36      315.42    103.30 o 
   3   4  20      108.51      250.86     97.02 o 
   4   4  20        1.44      -18.73     94.48 o 
   5   4  20      205.53      273.24    106.72 o 
   6   4  20        1.85        3.02     84.99 o 
   7   4  20       24.12       30.94    120.56 o 
  -6   5  20       64.50       74.43     67.11 o 
  -5   5  20      224.97      213.93     81.07 o 
  -4   5  20       88.15      193.08    120.46 o 
  -3   5  20      565.19      642.03    110.50 o 
  -2   5  20       25.30       39.48     66.53 o 
  -1   5  20      235.30      322.04     85.70 o 
   0   5  20       14.82       87.52     58.50 o 
   1   5  20       47.93      137.57     61.15 o 
   2   5  20      160.71      188.10     79.04 o 
   3   5  20      153.74       89.47     82.69 o 
   4   5  20      314.13      171.35    100.87 o 
   5   5  20        2.80       58.15     97.42 o 
   6   5  20       38.52       87.85     80.96 o 
  -5   6  20        6.27       17.03     68.90 o 
  -4   6  20      221.87      274.57     93.67 o 
  -3   6  20       12.12       22.67     67.54 o 
  -2   6  20      405.88      382.94     94.49 o 
  -1   6  20       12.27       55.26     66.81 o 
   0   6  20      300.11      375.28     93.60 o 
   1   6  20        5.52       88.49     93.67 o 
   2   6  20       17.17       49.52     79.80 o 
   3   6  20       11.66       44.77     75.72 o 
   4   6  20        5.98      -42.22     91.41 o 
   5   6  20       26.56       89.50     98.07 o 
  -4   7  20        4.61       71.74     86.49 o 
  -3   7  20       40.23      102.99     82.59 o 
  -2   7  20       19.53      101.24     77.92 o 
  -1   7  20      277.56      311.67    117.79 o 
   0   7  20       58.64       69.25    105.47 o 
   1   7  20      202.47      287.63    177.75 o 
   2   7  20       33.55       74.52     96.12 o 
   3   7  20      225.48      202.30    102.55 o 
  -7   0  21       57.77      -59.13     88.15 o 
  -5   0  21       41.00       -2.63    155.06 o 
  -3   0  21      444.22      350.86    159.00 o 
  -1   0  21     3248.29     3176.11    390.28 o 
   1   0  21     2321.52     2287.62    223.00 o 
   3   0  21     1990.52     1970.33    222.91 o 
   5   0  21     1297.43     1449.42    328.52 o 
   7   0  21      344.25      320.63    226.02 o 
  -8   1  21        6.78       12.95     75.90 o 
  -7   1  21      322.29      588.37    268.15 o 
  -6   1  21      128.49       93.86     76.76 o 
  -5   1  21      130.92      178.04     89.07 o 
  -4   1  21      466.08      553.44    111.90 o 
  -3   1  21        4.73       66.51     95.90 o 
  -2   1  21     1233.48     1268.09    144.63 o 
  -1   1  21       30.00       46.40     49.66 o 
   0   1  21     1104.59     1013.13    106.75 o 
   1   1  21       68.26       95.97     59.63 o 
   2   1  21      704.94      833.26    105.13 o 
   3   1  21       25.45       65.73     73.40 o 
   4   1  21      569.45      574.39    110.15 o 
   5   1  21        9.41       24.93    127.20 o 
   6   1  21      204.27      182.95    135.18 o 
   7   1  21        0.20       28.91    116.09 o 
  -7   2  21      250.89      261.63    105.28 o 
  -6   2  21      293.08      250.13    148.08 o 
  -5   2  21       38.20       44.29     75.23 o 
  -4   2  21      775.65      843.56    130.21 o 
  -3   2  21        5.90       82.25     76.63 o 
  -2   2  21      621.67      726.64    105.68 o 
  -1   2  21       19.27       47.95     63.92 o 
   0   2  21       59.98      116.53     62.15 o 
   1   2  21      208.12      219.48     66.73 o 
   2   2  21       42.94      115.92     64.19 o 
   3   2  21      311.38      386.15     89.88 o 
   4   2  21        9.65       29.17     70.43 o 
   5   2  21      106.39      195.11     91.67 o 
   6   2  21       86.43      -16.86     96.39 o 
   7   2  21       78.22      135.08    121.38 o 
  -7   3  21      637.73      639.34    131.35 o 
  -6   3  21       37.97        6.64     68.19 o 
  -5   3  21      386.09      392.53    106.37 o 
  -4   3  21       55.54       39.70     77.23 o 
  -3   3  21        6.60      -17.39     58.88 o 
  -2   3  21      600.01      737.19    163.50 o 
  -1   3  21      212.87      235.16     71.21 o 
   0   3  21        4.91       16.67     57.95 o 
   1   3  21      162.75      161.05     66.91 o 
   2   3  21       11.70       46.73     58.53 o 
   3   3  21        9.80      -12.08     75.41 o 
   4   3  21      232.79      192.01     88.78 o 
   5   3  21        6.33       90.59     82.69 o 
   6   3  21       47.35       76.65    123.86 o 
   7   3  21       76.09      199.60    129.68 o 
  -6   4  21      360.24      306.04    145.85 o 
  -5   4  21       62.87       72.24     77.47 o 
  -4   4  21      576.29      709.18    110.31 o 
  -3   4  21       15.34       -6.53     58.00 o 
  -2   4  21        7.14       -7.06     62.54 o 
  -1   4  21      101.87      132.86     65.28 o 
   0   4  21      237.42      230.68     74.84 o 
   1   4  21        6.05       41.75     60.58 o 
   2   4  21        2.57        1.77     70.92 o 
   3   4  21       67.81        9.62     67.41 o 
   4   4  21        1.03       11.00     88.72 o 
   5   4  21        4.59       67.68     76.39 o 
   6   4  21        4.47       30.92     85.86 o 
  -6   5  21      138.06       55.89     78.59 o 
  -5   5  21      176.60      165.78     83.39 o 
  -4   5  21      386.47      364.37     92.84 o 
  -3   5  21      282.45      323.53     96.52 o 
  -2   5  21       47.30       42.17     66.18 o 
  -1   5  21        5.58       13.28     62.41 o 
   0   5  21      168.19       92.29     64.76 o 
   1   5  21      147.80      245.99     88.33 o 
   2   5  21      135.59      116.76     95.78 o 
   3   5  21       25.91       31.89     78.19 o 
   4   5  21       23.84        2.47     93.26 o 
   5   5  21        3.23      115.83    109.29 o 
  -4   6  21      286.95      265.00     97.81 o 
  -3   6  21      320.56      437.40    101.49 o 
  -2   6  21       82.58      122.85     79.53 o 
  -1   6  21       70.16      113.17     75.96 o 
   0   6  21       19.14       36.20     63.93 o 
   1   6  21      662.23      399.33    133.84 o 
   2   6  21        0.32       79.08     87.09 o 
   3   6  21      254.20       89.54     89.03 o 
   4   6  21       15.11      117.24    119.88 o 
  -2   7  21      174.04      260.66     98.31 o 
  -1   7  21       89.71      109.60     90.05 o 
   0   7  21       44.77       56.77     90.87 o 
   1   7  21        9.17      107.00     88.41 o 
  -6   0  22      174.76      111.70    172.14 o 
  -4   0  22      149.19      162.94    122.21 o 
  -2   0  22      138.88       57.82    147.18 o 
   0   0  22      269.88      462.55    169.52 o 
   2   0  22      114.00      179.18    153.75 o 
   4   0  22       46.72      -93.30    155.06 o 
   6   0  22      151.45      149.80    164.26 o 
  -7   1  22       57.95       66.51     92.50 o 
  -6   1  22      209.02      945.80    603.16 o 
  -5   1  22       55.00       -6.88     82.38 o 
  -4   1  22       21.30       25.36     67.71 o 
  -3   1  22       35.15      139.95     84.49 o 
  -2   1  22      497.45      493.86     99.53 o 
  -1   1  22      327.92      618.86    205.00 o 
   0   1  22        3.76      -52.72     61.31 o 
   1   1  22      179.07      211.69     76.32 o 
   2   1  22       95.15       73.75     60.70 o 
   3   1  22        9.46       42.81     59.99 o 
   4   1  22      172.93      230.79     92.97 o 
   5   1  22      750.87      609.37    178.29 o 
   6   1  22       17.41       -8.72    134.69 o 
   7   1  22       21.16       14.97    116.54 o 
  -7   2  22      391.85      351.88    106.17 o 
  -6   2  22       48.55      136.34     84.02 o 
  -5   2  22       84.39       45.39     76.75 o 
  -4   2  22        9.27       60.41     74.76 o 
  -3   2  22      281.05      246.04     86.31 o 
  -2   2  22      350.75      232.56     87.44 o 
  -1   2  22      153.91      253.76     69.89 o 
   0   2  22       57.47       90.20     59.05 o 
   1   2  22      706.56      762.40    102.62 o 
   2   2  22       15.06       -4.58     58.19 o 
   3   2  22        4.16       77.41     77.32 o 
   4   2  22      322.52      347.89     95.97 o 
   5   2  22      415.92      344.07    177.40 o 
   6   2  22       72.91       -0.66    121.74 o 
  -6   3  22      741.63      733.93    133.87 o 
  -5   3  22      306.56      306.20     84.03 o 
  -4   3  22      394.68      495.65    110.53 o 
  -3   3  22      299.54      381.96     96.49 o 
  -2   3  22      904.79      949.69    119.04 o 
  -1   3  22       23.39       24.58     56.21 o 
   0   3  22      373.70      429.87     81.56 o 
   1   3  22      148.18      192.25     65.91 o 
   2   3  22      329.67      406.58     98.67 o 
   3   3  22      100.99       20.45    113.87 o 
   4   3  22       56.65       55.16    109.03 o 
   5   3  22        5.12      111.01     88.30 o 
   6   3  22       35.17       49.67    101.49 o 
  -6   4  22       75.60       99.60     81.11 o 
  -5   4  22      571.97      725.89    131.45 o 
  -4   4  22       47.71      -39.29     71.22 o 
  -3   4  22      627.25      666.62    111.82 o 
  -2   4  22       76.90       96.95     69.49 o 
  -1   4  22      546.57      579.69    100.57 o 
   0   4  22      540.32      462.97     91.41 o 
   1   4  22      104.92      107.68     59.37 o 
   2   4  22      214.79      276.74     96.95 o 
   3   4  22      554.16      464.82     98.66 o 
   4   4  22       33.91       85.88    102.51 o 
   5   4  22       50.03       13.31    102.19 o 
  -5   5  22       45.00       55.37     89.92 o 
  -4   5  22      337.50      955.93    521.01 o 
  -3   5  22       49.43      -22.61     61.60 o 
  -2   5  22       19.19        3.54     61.50 o 
  -1   5  22      475.14      546.88     98.04 o 
   0   5  22      773.74      838.03    114.31 o 
   1   5  22        4.23       27.98     82.79 o 
   2   5  22      160.17      210.29     96.45 o 
   3   5  22      460.21      534.39    116.27 o 
   4   5  22        1.74      -72.44    103.11 o 
  -3   6  22       10.02       93.84     80.64 o 
  -2   6  22       54.95       42.99     76.50 o 
  -1   6  22        6.54       42.21     66.15 o 
   0   6  22      213.03       69.26     90.07 o 
   1   6  22      251.21      244.83    103.71 o 
   2   6  22       15.77       -5.62     79.17 o 
  -5   0  23      428.80      274.64    201.05 o 
  -3   0  23       87.83       99.87    111.70 o 
  -1   0  23        6.37       78.84    102.50 o 
   1   0  23        0.68      -18.40    101.18 o 
   3   0  23       61.20       39.38     95.10 o 
   5   0  23     1187.68      817.35    252.30 o 
  -6   1  23      438.28      152.84    149.67 o 
  -5   1  23       62.02       70.99    121.79 o 
  -4   1  23       96.74       32.93    110.75 o 
  -3   1  23       63.44       45.77     88.70 o 
  -2   1  23      340.11      399.93    127.86 o 
  -1   1  23      315.96      323.77    104.79 o 
   0   1  23      272.45      268.84    155.72 o 
   1   1  23      119.14      124.25     70.77 o 
   2   1  23      139.66      181.57     74.01 o 
   3   1  23       90.32      113.35     81.10 o 
   4   1  23      234.13      189.72     91.22 o 
   5   1  23       33.90       -5.69    115.55 o 
   6   1  23      129.06      272.15    151.04 o 
  -6   2  23      142.98      165.72     83.40 o 
  -5   2  23      255.08      230.12     85.26 o 
  -4   2  23      791.09      849.41    134.80 o 
  -3   2  23      340.06      279.35     91.54 o 
  -2   2  23      263.06      211.41     75.57 o 
  -1   2  23      299.84      350.69     79.68 o 
   0   2  23      339.75      385.85     82.89 o 
   1   2  23      297.64      281.19     70.46 o 
   2   2  23       99.30      136.90     78.95 o 
   3   2  23       15.82      100.09     86.26 o 
   4   2  23      860.85      684.89    129.14 o 
   5   2  23       39.13        5.16     97.24 o 
  -5   3  23      209.25      211.95     92.24 o 
  -4   3  23       51.69       38.69     74.59 o 
  -3   3  23       97.28      196.76     90.55 o 
  -2   3  23      171.66      228.14     68.69 o 
  -1   3  23      607.99      701.38    106.32 o 
   0   3  23       78.05      124.24     65.65 o 
   1   3  23      884.77      963.07    107.75 o 
   2   3  23        2.14       26.35     66.50 o 
   3   3  23      619.76      505.47    141.19 o 
   4   3  23       25.00      -14.04    133.40 o 
   5   3  23      167.67      166.34    107.62 o 
  -5   4  23       85.22       -0.43     84.26 o 
  -4   4  23      183.33      296.81    101.31 o 
  -3   4  23       22.94       80.26     66.50 o 
  -2   4  23      182.74      123.41     67.51 o 
  -1   4  23        0.10       23.41     58.43 o 
   0   4  23      571.91      622.85    121.20 o 
   1   4  23       62.91       32.22     64.14 o 
   2   4  23       39.83      111.87     65.03 o 
   3   4  23        5.41       21.53    104.89 o 
   4   4  23      122.16      144.35    105.55 o 
  -3   5  23       34.60        3.66     75.01 o 
  -2   5  23       23.19      113.14     72.84 o 
  -1   5  23      170.42      177.21     73.77 o 
   0   5  23       44.86      121.93     69.32 o 
   1   5  23      474.11      486.02    108.02 o 
   2   5  23       31.41      171.05     85.88 o 
   3   5  23       62.98       95.43     80.14 o 
  -4   0  24     2389.43     2387.67    387.65 o 
  -2   0  24      825.48      842.32    239.16 o 
   0   0  24     1073.74      827.87    227.33 o 
   2   0  24       13.81       32.72     86.30 o 
   4   0  24        3.40        9.20    160.32 o 
  -5   1  24      539.92      619.68    168.11 o 
  -4   1  24       32.49       33.01     93.51 o 
  -3   1  24      242.29      367.22    123.61 o 
  -2   1  24        2.71        9.62     96.58 o 
  -1   1  24      109.65       89.36    111.70 o 
   0   1  24       18.38       35.00     75.46 o 
   1   1  24      480.92      545.24    109.96 o 
   2   1  24      129.46      214.56    112.97 o 
   3   1  24      117.86       82.01    116.95 o 
   4   1  24       43.02        3.18    118.07 o 
   5   1  24        1.77      -36.24    125.16 o 
  -5   2  24       86.02      142.38     87.58 o 
  -4   2  24      240.15      254.86    103.84 o 
  -3   2  24      237.08      171.06     82.08 o 
  -2   2  24      127.69      152.26     85.02 o 
  -1   2  24       39.90       83.18     80.34 o 
   0   2  24       95.69       91.35     67.46 o 
   1   2  24      129.79       74.74     66.46 o 
   2   2  24       36.77       77.02     65.44 o 
   3   2  24        6.68      188.53     96.51 o 
   4   2  24       37.46       84.85    109.63 o 
  -4   3  24        4.62       18.62     82.28 o 
  -3   3  24       28.79      -47.63     72.02 o 
  -2   3  24       87.17      603.99    632.35 o 
  -1   3  24       88.38       10.22     57.92 o 
   0   3  24        2.06      100.43     68.36 o 
   1   3  24        1.01        9.03     70.07 o 
   2   3  24      177.28      227.70     85.88 o 
   3   3  24        2.87       -3.30     86.51 o 
   4   3  24       44.83       15.51     87.43 o 
  -3   4  24        0.09      -38.67     82.83 o 
  -2   4  24       14.51       38.69     61.31 o 
  -1   4  24      221.41      204.51     76.68 o 
   0   4  24        0.95       42.24     61.07 o 
   1   4  24       85.07      189.65    103.81 o 
   2   4  24       50.95      124.95     82.88 o 
   3   4  24      114.65      179.24    124.61 o 
  -1   5  24       73.45      143.26     71.44 o 
   0   5  24        4.80       76.17     69.62 o 
  -3   0  25        8.62       40.74    177.40 o 
  -1   0  25      719.62      466.50    182.66 o 
   3   0  25      324.18      399.48    195.80 o 
  -4   1  25      480.52      547.95    149.89 o 
  -3   1  25        0.45       34.66    108.18 o 
  -2   1  25       49.13      160.47    108.10 o 
  -1   1  25       98.56      125.38     83.79 o 
   0   1  25      310.11      313.43    102.29 o 
   1   1  25       10.18      162.19     82.31 o 
   2   1  25      271.17      206.63     99.37 o 
   3   1  25        0.01       84.63     78.44 o 
   4   1  25      299.66      496.39    201.05 o 
  -4   2  25       46.97       30.93    116.82 o 
  -3   2  25      115.29      164.83     99.22 o 
  -2   2  25       71.92      148.98     93.63 o 
  -1   2  25      275.23      268.75    187.26 o 
   0   2  25        2.47      -27.32     69.22 o 
   1   2  25      368.56      364.63     80.81 o 
   2   2  25        0.10       96.18     89.31 o 
   3   2  25       76.67      220.44    169.52 o 
  -3   3  25      211.28      202.90    101.32 o 
  -2   3  25       13.71       33.26     74.38 o 
  -1   3  25       87.34      150.04     74.22 o 
   0   3  25       46.29      121.26     65.05 o 
   1   3  25       15.36       48.06     68.50 o 
   2   3  25        0.39      -60.22     97.86 o 
   0   4  25       33.58       63.85     65.33 o 
  -2   0  26       35.72      240.48    151.12 o 
   0   0  26      255.65      228.65    128.78 o 
   2   0  26       28.28       27.60    103.81 o 
  -2   1  26       94.50       75.22    104.28 o 
  -1   1  26      609.19      410.26    138.63 o 
   0   1  26       14.03      -28.06     67.35 o 
   1   1  26        1.99       88.01     77.66 o 
   2   1  26       21.20       96.59     75.44 o 
  -1   2  26      239.90      296.08    117.38 o 
   0   2  26      146.61      122.45     94.03 o 
   1   2  26        4.51       64.44     88.14 o 
                                                 
